# Supplementary material for: Genetic Signature of Histiocytic Sarcoma Revealed by a Sleeping Beauty Transposon Genetic Screen in Mice
Source: PLoS One. 2014 May 14;9(5):e97280. doi: 10.1371/journal.pone.0097280 (PMC4020815; doi:10.1371/journal.pone.0097280)
Supplement: Table S1 — Number and genotype of cohorts. (XLSX) [file pone.0097280.s005.xlsx]

## Sheet: Table S1 - mice
Table S1: Number and genotype of cohorts
Genotype	Number of mice
Lyz-Cre x T2/Onc(chr1)	25
Lyz-Cre x T2/Onc(chr4)	3
Lyz-Cre x T2/Onc(chr15)	24
R26-LsL-SB11 x T2/Onc(chr1)	19
R26-LsL-SB11 x T2/Onc(chr4)	5
R26-LsL-SB11 x T2/Onc(chr15)	7
Lyz-Cre x R26-LsL-SB11	34
Total control mice	117
Lyz-Cre x R26-LsL-SB11 x T2/Onc(chr1)	36
Lyz-Cre x R26-LsL-SB11 x T2/Onc(chr4)	20
Lyz-Cre x R26-LsL-SB11 x T2/Onc(chr15)	17
Total experimental mice	73
* Three different strains of T2/Onc mice were used.
The chromosome number in parenthesis indicates the
location of the donor concatamer in each strain.
