# Supplementary material for: Genetic Signature of Histiocytic Sarcoma Revealed by a Sleeping Beauty Transposon Genetic Screen in Mice
Source: PLoS One. 2014 May 14;9(5):e97280. doi: 10.1371/journal.pone.0097280 (PMC4020815; doi:10.1371/journal.pone.0097280)
Supplement: Table S2 — IHC scoring for 5 markers in 8 tumors. (XLSX) [file pone.0097280.s006.xlsx]

## Sheet: Table S2 - IHC
Table S2: IHC scoring for 5 markers in 8 tumors
Mouse	Anatomical location	Mac-2	F4/80	Pax5	CD3	Lyz
Lyz.439	Muscle	3	3	0	1	2
Lyz.728	Fat	3	1	0	1	1
Lyz.760	Spleen	3	2	0	0	1
Lyz.786	Fat	3	2	0	0	2
Lyz.815	Pancreas	3	2	0	0	2
Lyz.840	Bowel	3	0	0	2	2
Lyz.841	Lung	3	2	0	0	2
Lyz.893	Pancreas	3	3	0	0	2
0 = negative
1 = Faint or focal
2 = Positive in a minority of cells, and/or weakly positive
3 = Positive in a majority of cells, and/or strongly positive
