# Supplementary material for: Genetic Signature of Histiocytic Sarcoma Revealed by a Sleeping Beauty Transposon Genetic Screen in Mice
Source: PLoS One. 2014 May 14;9(5):e97280. doi: 10.1371/journal.pone.0097280 (PMC4020815; doi:10.1371/journal.pone.0097280)
Supplement: Table S3 — List of tumors sequenced for transposon insertions. (XLSX) [file pone.0097280.s007.xlsx]

## Sheet: Table S3 - Tumors
Table S3: List of tumors sequenced for transposon insertions
Mouse #	Anatomical Location of Tumor
544	Liver
708	Liver
464	Liver
431	Spleen
846	Liver
867	Liver
728	Fat
494	Thymus
266	Liver
893	Liver
879	Spleen
439	Pancreas
612	Spleen
439	Liver
439	Liver
785	Liver
786	Spleen
840	Fat
760	Liver
841	Spleen
785	Pancreas
494	Lung
412	Heart
621	Spleen
840	Pancreas
439	Spleen
620	Liver
561	Liver
296	Liver
439	Lung
620	Pancreas
733	Spleen
893	Pancreas
412	Liver
620	Lung
708	Thymus
575	Spleen
431	Ascites
544	Spleen
550	Pancreas
786	Liver
573	Liver
431	Lung
841	Pancreas
575	Fat
296	Spleen
787	Spleen
433	Spleen
787	Lung
575	Liver
841	Chest cavity
550	Fat
620	Spleen
438	Liver
728	Liver
444	Pancreas
760	Spleen
612	Liver
817	Liver
786	Thymus
840	Spleen
728	Diaphragm
270	Pancreas
786	Lung
494	Liver
733	Thymus
513	Liver
817	Spleen
439	Heart
573	Lung
544	Ascites
573	Lymph nodes
579	Chest cavity
433	Liver
841	Liver
785	Lung
840	Liver
893	Spleen
785	Spleen
728	Spleen
431	Liver
787	Liver
815	Liver
815	Liver
621	Liver
266	Chest cavity
431	Fat
893	Lymph nodes
550	Thymus
879	Liver
728	Lymph nodes
550	Spleen
