# Supplementary material for: Genetic Signature of Histiocytic Sarcoma Revealed by a Sleeping Beauty Transposon Genetic Screen in Mice
Source: PLoS One. 2014 May 14;9(5):e97280. doi: 10.1371/journal.pone.0097280 (PMC4020815; doi:10.1371/journal.pone.0097280)
Supplement: Table S4 — Non-redundant genomic regions containing transposon insertions (Excel version). (XLSX) [file pone.0097280.s008.xlsx]

## Sheet: Table S4 - NR Regions
Table S4: Non-redundant genomic regions containing transposon insertions*
Chromosome	Start Address	End Address	Tumor ID	Read Frequency	Orientation
chr1	5094650	5094750	Lyz-708-Thy-A	45	+
chr1	9839750	9839850	Lyz-786-Liv-A	191	+
chr1	9868750	9868850	Lyz-786-Liv-A	871	+
chr1	12377850	12377950	Lyz-550-Fat-A	535	-
chr1	13229250	13229350	Lyz-620-Lng-A	1	-
chr1	13229250	13229350	Lyz-708-Thy-A	7804	-
chr1	13306150	13306250	Lyz-620-Lng-A	1	+
chr1	13306150	13306250	Lyz-620-Spl-A	1	-
chr1	13306150	13306250	Lyz-841-Pan-A	1	+
chr1	13306150	13306250	Lyz-787-Liv-A	2	+
chr1	13306150	13306250	Lyz-785-Spl-A	4	+
chr1	13306150	13306250	Lyz-786-Liv-A	1993	-
chr1	13306150	13306250	Lyz-786-Lng-A	214109	-
chr1	13311750	13311850	Lyz-494-Thy-A	1	-
chr1	13311750	13311850	Lyz-815-Liv-A	32106	-
chr1	15430450	15430550	Lyz-708-Thy-A	405	-
chr1	15765050	15765150	Lyz-550-Fat-A	305	-
chr1	16675050	16675150	Lyz-893-Pan-A	245	-
chr1	24840950	24841050	Lyz-550-Fat-A	67	-
chr1	27350950	27351050	Lyz-841-Spl-A	524	-
chr1	31799250	31799350	Lyz-464-Liv-B	109	+
chr1	34838350	34838450	Lyz-785-Pan-A	3629	-
chr1	36861450	36861550	Lyz-786-Lng-A	1513	+
chr1	36861450	36861550	Lyz-786-Liv-A	1593	+
chr1	36861450	36861550	Lyz-786-Thy-A	1941	+
chr1	36910850	36910950	Lyz-494-Thy-A	1	+
chr1	36910850	36910950	Lyz-728-Dia-A	1133	+
chr1	36910850	36910950	Lyz-728-Mln-A	46758	+
chr1	38159550	38159650	Lyz-439-Liv-B	458	-
chr1	39484950	39485050	Lyz-439-Hrt-A	5005	-
chr1	44535250	44535350	Lyz-431-Liv-A	27464	-
chr1	46969550	46969650	Lyz-412-Hft-A	941	-
chr1	50807950	50808050	Lyz-513-Liv-A	109	-
chr1	52191750	52191850	Lyz-786-Lng-A	1251	-
chr1	52191750	52191850	Lyz-786-Liv-A	2076	-
chr1	53331450	53331550	Lyz-733-Spl-A	125	-
chr1	54661950	54662050	Lyz-708-Thy-A	5615	-
chr1	55673650	55673750	Lyz-412-Liv-A	1	+
chr1	55673650	55673750	Lyz-841-Pan-A	1	+
chr1	55673650	55673750	Lyz-841-Pan-A	1	-
chr1	55673650	55673750	Lyz-786-Spl-A	30	-
chr1	55673650	55673750	Lyz-786-Liv-A	800	-
chr1	55673650	55673750	Lyz-786-Thy-A	20504	-
chr1	55673650	55673750	Lyz-786-Lng-A	171440	-
chr1	58525250	58525350	Lyz-846-Liv-A	23	+
chr1	60977550	60977650	Lyz-893-Spl-A	75	-
chr1	60977550	60977650	Lyz-840-Spl-A	671	-
chr1	60977550	60977650	Lyz-840-Spl-A	1389	+
chr1	64572950	64573050	Lyz-786-Lng-A	2437	+
chr1	64572950	64573050	Lyz-786-Thy-A	3600	+
chr1	64572950	64573050	Lyz-786-Liv-A	5186	+
chr1	66761950	66762050	Lyz-513-Liv-A	3728	+
chr1	69590250	69590350	Lyz-270-Pan-A	436	+
chr1	74676250	74676350	Lyz-431-Liv-A	15191	+
chr1	75266950	75267050	Lyz-708-Thy-A	1623	+
chr1	77092150	77092250	Lyz-270-Pan-A	539	-
chr1	77335250	77335350	Lyz-841-Spl-A	21692	+
chr1	81468350	81468450	Lyz-785-Liv-A	73	-
chr1	82001050	82001150	Lyz-786-Thy-A	4377	-
chr1	82211650	82211750	Lyz-575-Liv-A	41150	-
chr1	87624650	87624750	Lyz-817-Liv-A	10304	-
chr1	87687750	87687850	Lyz-728-Dia-A	2219	-
chr1	88327550	88327650	Lyz-786-Lng-A	9078	-
chr1	89524650	89524750	Lyz-412-Hft-A	5661	+
chr1	90948350	90948450	Lyz-439-Spl-A	380	+
chr1	94959550	94959650	Lyz-439-Spl-A	32	+
chr1	100210650	100210750	Lyz-785-Pan-A	36	-
chr1	105754250	105754350	Lyz-620-Lng-A	2	+
chr1	105754250	105754350	Lyz-708-Thy-A	6778	+
chr1	105754250	105754350	Lyz-733-Thy-A	96967	+
chr1	105754850	105754950	Lyz-708-Thy-A	40	-
chr1	108184950	108185050	Lyz-575-Spl-A	83	+
chr1	108184950	108185050	Lyz-785-Pan-A	695	+
chr1	119520850	119520950	Lyz-708-Thy-A	4105	-
chr1	120019850	120019950	Lyz-431-Spl-A	1	-
chr1	120019850	120019950	Lyz-620-Lng-A	1	+
chr1	120019850	120019950	Lyz-817-Liv-A	35823	+
chr1	120382650	120382750	Lyz-431-Lng-A	38	-
chr1	123283750	123283850	Lyz-575-Spl-A	55	-
chr1	123283750	123283850	Lyz-575-Liv-A	423	-
chr1	128076850	128076950	Lyz-431-Fat-A	2568	+
chr1	129515550	129515650	Lyz-708-Thy-A	197	-
chr1	131073050	131073150	Lyz-786-Thy-A	1101	-
chr1	133032450	133032550	Lyz-815-Liv-B	2928	-
chr1	133217250	133217350	Lyz-840-Fat-A	20	+
chr1	133644050	133644150	Lyz-846-Liv-A	15996	+
chr1	134726050	134726150	Lyz-573-Uln-A	1210	-
chr1	137776550	137776650	Lyz-513-Liv-A	1587	-
chr1	138101550	138101650	Lyz-270-Pan-A	813	-
chr1	138111550	138111650	Lyz-893-Pan-A	4825	+
chr1	139041150	139041250	Lyz-841-Spl-A	798	-
chr1	139606050	139606150	Lyz-550-Fat-A	24	+
chr1	140067450	140067550	Lyz-786-Liv-A	373	+
chr1	143220250	143220350	Lyz-494-Thy-A	1	-
chr1	143354650	143354750	Lyz-893-Spl-A	36	+
chr1	144716350	144716450	Lyz-760-Liv-A	3247	-
chr1	146425050	146425150	Lyz-573-Lng-A	15	+
chr1	149884050	149884150	Lyz-412-Liv-A	3	+
chr1	153536350	153536450	Lyz-840-Spl-A	1423	+
chr1	153536350	153536450	Lyz-840-Spl-A	1641	-
chr1	155265750	155265850	Lyz-550-Fat-A	418	+
chr1	155357650	155357750	Lyz-620-Lng-A	2	+
chr1	155357650	155357750	Lyz-439-Pan-A	13586	+
chr1	155357650	155357750	Lyz-439-Liv-B	19155	+
chr1	155357650	155357750	Lyz-439-Lng-A	49655	+
chr1	155612950	155613050	Lyz-439-Lng-A	149	+
chr1	157674650	157674750	Lyz-439-Liv-B	2911	+
chr1	159236550	159236650	Lyz-760-Spl-A	505	-
chr1	159815650	159815750	Lyz-439-Liv-B	2464	+
chr1	160179850	160179950	Lyz-412-Hft-A	10636	+
chr1	160909550	160909650	Lyz-494-Lng-A	111	-
chr1	160950850	160950950	Lyz-270-Pan-A	48336	+
chr1	161831050	161831150	Lyz-439-Hrt-A	17756	-
chr1	162728450	162728550	Lyz-412-Liv-A	1	-
chr1	162728450	162728550	Lyz-841-Pan-A	1	-
chr1	162728450	162728550	Lyz-444-Pan-A	96093	+
chr1	163452350	163452450	Lyz-270-Pan-A	2085	-
chr1	165013450	165013550	Lyz-464-Liv-B	164	+
chr1	165456450	165456550	Lyz-444-Pan-A	15515	+
chr1	165982350	165982450	Lyz-431-Liv-A	960	+
chr1	165986250	165986350	Lyz-431-Fat-A	39	+
chr1	167289450	167289550	Lyz-728-Dia-A	1230	-
chr1	168448750	168448850	Lyz-439-Pan-A	4116	+
chr1	169205150	169205250	Lyz-841-Pan-A	1	-
chr1	169205150	169205250	Lyz-431-Fat-A	2489	-
chr1	170669550	170669650	Lyz-708-Thy-A	3860	-
chr1	171315850	171315950	Lyz-760-Spl-A	1544	-
chr1	171315850	171315950	Lyz-760-Liv-A	5261	-
chr1	173581850	173581950	Lyz-464-Liv-B	71	-
chr1	173690850	173690950	Lyz-412-Liv-A	1	-
chr1	173690850	173690950	Lyz-494-Thy-A	1	-
chr1	173690850	173690950	Lyz-620-Lng-A	1	-
chr1	173690850	173690950	Lyz-464-Liv-B	96032	+
chr1	174405750	174405850	Lyz-785-Liv-A	459	-
chr1	176710850	176710950	Lyz-439-Lng-A	8239	+
chr1	176710950	176711050	Lyz-439-Liv-B	4627	-
chr1	178353450	178353550	Lyz-431-Fat-A	30877	+
chr1	179880350	179880450	Lyz-412-Liv-A	1	+
chr1	179880350	179880450	Lyz-787-Liv-A	2	+
chr1	179880350	179880450	Lyz-439-Spl-A	19168	+
chr1	179880350	179880450	Lyz-439-Liv-A	180994	+
chr1	189277950	189278050	Lyz-840-Spl-A	38	+
chr1	189277950	189278050	Lyz-893-Spl-A	116	+
chr1	191268750	191268850	Lyz-412-Hft-A	21937	-
chr1	191953150	191953250	Lyz-464-Liv-B	40237	+
chr1	193086850	193086950	Lyz-439-Hrt-A	154721	-
chr1	193901950	193902050	Lyz-573-Uln-A	51	-
chr1	194048950	194049050	Lyz-841-Pan-A	1	+
chr1	194048950	194049050	Lyz-439-Pan-A	8646	+
chr1	194286550	194286650	Lyz-708-Thy-A	2190	+
chr1	194982350	194982450	Lyz-513-Liv-A	157	+
chr1	195010050	195010150	Lyz-431-Fat-A	412	+
chr1	195031050	195031150	Lyz-439-Lng-A	39	+
chr10	5209050	5209150	Lyz-573-Lng-A	12	-
chr10	7057250	7057350	Lyz-841-Che-A	543	+
chr10	8562450	8562550	Lyz-786-Lng-A	769	+
chr10	13802050	13802150	Lyz-620-Pan-A	6260	+
chr10	17568950	17569050	Lyz-573-Lng-A	19	-
chr10	17568950	17569050	Lyz-728-Dia-A	7120	-
chr10	18078550	18078650	Lyz-728-Dia-A	320	-
chr10	19168950	19169050	Lyz-620-Lng-A	1	-
chr10	19168950	19169050	Lyz-620-Spl-A	1	+
chr10	19168950	19169050	Lyz-787-Liv-A	1	-
chr10	19168950	19169050	Lyz-785-Liv-A	74157	-
chr10	19427450	19427550	Lyz-893-Spl-A	38	+
chr10	21203250	21203350	Lyz-786-Spl-A	77	-
chr10	21203250	21203350	Lyz-786-Thy-A	174	-
chr10	21203250	21203350	Lyz-786-Liv-A	603	-
chr10	21203250	21203350	Lyz-786-Lng-A	59688	-
chr10	21564450	21564550	Lyz-841-Liv-A	4	+
chr10	22241850	22241950	Lyz-439-Pan-A	41921	-
chr10	22432150	22432250	Lyz-439-Pan-A	400	-
chr10	25043050	25043150	Lyz-431-Liv-A	32	-
chr10	26851550	26851650	Lyz-841-Pan-A	1	+
chr10	26851550	26851650	Lyz-579-Che-A	33628	-
chr10	26873650	26873750	Lyz-728-Dia-A	2142	+
chr10	28574250	28574350	Lyz-893-Liv-A	68	+
chr10	34378250	34378350	Lyz-786-Liv-A	229	+
chr10	36221750	36221850	Lyz-550-Fat-A	183	+
chr10	39539150	39539250	Lyz-785-Pan-A	71	-
chr10	42274450	42274550	Lyz-893-Pan-A	2769	+
chr10	43856950	43857050	Lyz-412-Hft-A	6612	-
chr10	44331250	44331350	Lyz-817-Liv-A	143	+
chr10	54254050	54254150	Lyz-840-Pan-A	55	-
chr10	58770750	58770850	Lyz-550-Fat-A	195	-
chr10	62791350	62791450	Lyz-433-Spl-A	1	+
chr10	62791350	62791450	Lyz-893-Liv-A	32796	-
chr10	65720850	65720950	Lyz-785-Pan-A	24	+
chr10	75443150	75443250	Lyz-728-Mln-A	605	+
chr10	86704650	86704750	Lyz-893-Liv-A	414	-
chr10	86704650	86704750	Lyz-893-Pan-A	2317	-
chr10	86704650	86704750	Lyz-893-Mln-A	10969	-
chr10	94742550	94742650	Lyz-728-Liv-A	339	-
chr10	95798650	95798750	Lyz-708-Thy-A	927	-
chr10	100219550	100219650	Lyz-785-Pan-A	25	-
chr10	117183750	117183850	Lyz-879-Liv-A	28	-
chr11	3101750	3101850	Lyz-513-Liv-A	13	-
chr11	3186650	3186750	Lyz-787-Liv-A	1	-
chr11	3186650	3186750	Lyz-612-Liv-A	129419	+
chr11	4394550	4394650	Lyz-575-Liv-A	347	+
chr11	5085550	5085650	Lyz-728-Dia-A	3091	-
chr11	5407250	5407350	Lyz-786-Liv-A	69	+
chr11	6407350	6407450	Lyz-728-Mln-A	8145	+
chr11	16005750	16005850	Lyz-621-Spl-A	13	-
chr11	19343550	19343650	Lyz-575-Spl-A	272	+
chr11	19343550	19343650	Lyz-575-Liv-A	8495	+
chr11	20023850	20023950	Lyz-867-Liv-A	2449	-
chr11	20525150	20525250	Lyz-893-Mln-A	420	-
chr11	21082950	21083050	Lyz-893-Spl-A	3187	-
chr11	21114450	21114550	Lyz-817-Liv-A	12152	+
chr11	25137350	25137450	Lyz-708-Thy-A	151	-
chr11	26475550	26475650	Lyz-786-Lng-A	801	+
chr11	26475550	26475650	Lyz-786-Liv-A	9448	+
chr11	26567450	26567550	Lyz-841-Pan-A	1	+
chr11	26567450	26567550	Lyz-786-Thy-A	1514	-
chr11	26567450	26567550	Lyz-786-Liv-A	3268	-
chr11	26567450	26567550	Lyz-786-Spl-A	43995	-
chr11	26567450	26567550	Lyz-786-Lng-A	81461	-
chr11	28562150	28562250	Lyz-544-Spl-A	7685	+
chr11	30791350	30791450	Lyz-841-Che-A	1605	-
chr11	32906250	32906350	Lyz-708-Thy-A	3752	-
chr11	34049450	34049550	Lyz-840-Pan-A	417	-
chr11	34469150	34469250	Lyz-786-Thy-A	3433	+
chr11	35668250	35668350	Lyz-840-Spl-A	134	+
chr11	35668250	35668350	Lyz-785-Pan-A	2674	+
chr11	37449450	37449550	Lyz-760-Liv-A	5774	+
chr11	37833950	37834050	Lyz-431-Liv-A	324	+
chr11	48303250	48303350	Lyz-550-Fat-A	111	-
chr11	49688650	49688750	Lyz-621-Liv-A	43	+
chr11	49854450	49854550	Lyz-893-Mln-A	1006	-
chr11	50079550	50079650	Lyz-785-Liv-A	2040	-
chr11	50079550	50079650	Lyz-785-Pan-A	28309	-
chr11	51274550	51274650	Lyz-841-Spl-A	17254	-
chr11	54211750	54211850	Lyz-431-Spl-A	1	+
chr11	54211750	54211850	Lyz-431-Asc-A	106580	+
chr11	59617150	59617250	Lyz-786-Lng-A	1424	-
chr11	59617150	59617250	Lyz-786-Liv-A	1816	-
chr11	59769150	59769250	Lyz-893-Pan-A	98	+
chr11	60126150	60126250	Lyz-433-Spl-A	1	-
chr11	60126150	60126250	Lyz-620-Lng-A	1	-
chr11	60126150	60126250	Lyz-841-Liv-A	4	-
chr11	60126150	60126250	Lyz-787-Lng-A	155614	-
chr11	62498150	62498250	Lyz-575-Spl-A	193	-
chr11	62498150	62498250	Lyz-785-Pan-A	382	-
chr11	66022550	66022650	Lyz-760-Spl-A	8	-
chr11	68125350	68125450	Lyz-879-Spl-A	3894	-
chr11	69575850	69575950	Lyz-708-Thy-A	206	+
chr11	69582050	69582150	Lyz-439-Liv-A	62	-
chr11	69582050	69582150	Lyz-439-Pan-A	5654	-
chr11	69582050	69582150	Lyz-439-Lng-A	10365	-
chr11	70058350	70058450	Lyz-550-Fat-A	34	+
chr11	70732450	70732550	Lyz-817-Spl-A	506	+
chr11	72466050	72466150	Lyz-893-Pan-A	3405	+
chr11	74443950	74444050	Lyz-893-Mln-A	384	-
chr11	74443950	74444050	Lyz-893-Liv-A	3742	-
chr11	74645950	74646050	Lyz-893-Liv-A	5967	-
chr11	75412450	75412550	Lyz-412-Liv-A	1	-
chr11	75412450	75412550	Lyz-620-Spl-A	1	+
chr11	75412450	75412550	Lyz-787-Liv-A	1	-
chr11	75412450	75412550	Lyz-620-Lng-A	2	-
chr11	75412450	75412550	Lyz-841-Pan-A	3	-
chr11	75412450	75412550	Lyz-786-Lng-A	241276	+
chr11	75433650	75433750	Lyz-786-Spl-A	221	+
chr11	75433650	75433750	Lyz-786-Lng-A	1630	+
chr11	75433650	75433750	Lyz-786-Liv-A	9838	+
chr11	76105350	76105450	Lyz-893-Pan-A	29	+
chr11	76531850	76531950	Lyz-760-Liv-A	6711	+
chr11	77063850	77063950	Lyz-841-Che-A	655	-
chr11	77547550	77547650	Lyz-867-Liv-A	652	+
chr11	79421950	79422050	Lyz-786-Liv-A	711	-
chr11	79427850	79427950	Lyz-787-Liv-A	1	-
chr11	79427850	79427950	Lyz-841-Che-A	28231	-
chr11	79450850	79450950	Lyz-760-Spl-A	19	-
chr11	79450850	79450950	Lyz-760-Liv-A	1019	-
chr11	79583650	79583750	Lyz-817-Spl-A	116	-
chr11	82784150	82784250	Lyz-893-Mln-A	4317	+
chr11	84163050	84163150	Lyz-494-Thy-A	1	-
chr11	84163050	84163150	Lyz-840-Spl-A	27828	-
chr11	85963350	85963450	Lyz-785-Pan-A	49	-
chr11	88942750	88942850	Lyz-893-Pan-A	64	+
chr11	88942750	88942850	Lyz-893-Liv-A	4546	+
chr11	90601250	90601350	Lyz-785-Pan-A	57	-
chr11	90765750	90765850	Lyz-728-Mln-A	23140	+
chr11	91117450	91117550	Lyz-575-Spl-A	153	+
chr11	92016950	92017050	Lyz-573-Liv-A	1715	+
chr11	93071550	93071650	Lyz-785-Pan-A	45	-
chr11	93986050	93986150	Lyz-786-Liv-A	48	-
chr11	94016950	94017050	Lyz-786-Spl-A	593	+
chr11	98044850	98044950	Lyz-840-Fat-A	7045	-
chr11	98730750	98730850	Lyz-786-Lng-A	482	+
chr11	105205050	105205150	Lyz-760-Liv-A	411	-
chr11	106214250	106214350	Lyz-787-Liv-A	1	+
chr11	106214250	106214350	Lyz-575-Spl-A	9788	-
chr11	107031750	107031850	Lyz-893-Pan-A	139	+
chr11	107621750	107621850	Lyz-817-Spl-A	15	+
chr11	109656050	109656150	Lyz-893-Liv-A	114	+
chr11	109656050	109656150	Lyz-893-Pan-A	5031	+
chr11	110114650	110114750	Lyz-893-Liv-A	46	-
chr11	110114650	110114750	Lyz-893-Spl-A	284	-
chr11	114123050	114123150	Lyz-893-Spl-A	599	-
chr11	117756450	117756550	Lyz-841-Che-A	427	-
chr11	118127550	118127650	Lyz-841-Spl-A	31	+
chr11	119098650	119098750	Lyz-708-Thy-A	8013	+
chr11	120235750	120235850	Lyz-579-Che-A	2888	+
chr11	120666450	120666550	Lyz-620-Lng-A	1	-
chr11	120666450	120666550	Lyz-786-Liv-A	2179	-
chr11	120666450	120666550	Lyz-786-Lng-A	7688	-
chr12	3271850	3271950	Lyz-494-Liv-A	373	+
chr12	4281950	4282050	Lyz-728-Dia-A	801	-
chr12	25062350	25062450	Lyz-433-Spl-A	1	+
chr12	25062350	25062450	Lyz-841-Che-A	46604	+
chr12	31153350	31153450	Lyz-867-Liv-A	68	+
chr12	33373750	33373850	Lyz-728-Dia-A	5252	-
chr12	42576750	42576850	Lyz-431-Liv-A	38	+
chr12	42737850	42737950	Lyz-270-Pan-A	1053	-
chr12	43106650	43106750	Lyz-728-Dia-A	353	-
chr12	51330050	51330150	Lyz-893-Liv-A	20	+
chr12	51898850	51898950	Lyz-433-Spl-A	1	+
chr12	51898850	51898950	Lyz-439-Pan-A	25036	-
chr12	56881250	56881350	Lyz-431-Liv-A	25	+
chr12	57096150	57096250	Lyz-412-Liv-A	3	-
chr12	65285950	65286050	Lyz-550-Fat-A	49	+
chr12	73187850	73187950	Lyz-708-Thy-A	133	+
chr12	76180250	76180350	Lyz-893-Liv-A	25	+
chr12	78884250	78884350	Lyz-786-Liv-A	2951	-
chr12	78884250	78884350	Lyz-786-Lng-A	3205	-
chr12	84609850	84609950	Lyz-786-Thy-A	376	+
chr12	84930850	84930950	Lyz-815-Liv-A	85	+
chr12	91845350	91845450	Lyz-785-Liv-A	915	+
chr12	105819050	105819150	Lyz-893-Pan-A	267	-
chr12	111264750	111264850	Lyz-817-Spl-A	32	+
chr12	111917350	111917450	Lyz-708-Thy-A	4235	-
chr12	116369150	116369250	Lyz-815-Liv-B	3352	+
chr12	116494250	116494350	Lyz-708-Thy-A	53	-
chr12	116798550	116798650	Lyz-621-Spl-A	13	-
chr12	118930450	118930550	Lyz-708-Thy-A	69	+
chr13	3606450	3606550	Lyz-728-Dia-A	1864	-
chr13	9124150	9124250	Lyz-760-Liv-A	213	+
chr13	10025750	10025850	Lyz-620-Lng-A	1	+
chr13	10668150	10668250	Lyz-550-Fat-A	50	+
chr13	13816050	13816150	Lyz-841-Spl-A	64	+
chr13	15143850	15143950	Lyz-786-Thy-A	67	+
chr13	17793750	17793850	Lyz-786-Lng-A	3101	+
chr13	20243750	20243850	Lyz-893-Mln-A	58	+
chr13	23960450	23960550	Lyz-575-Liv-A	3969	+
chr13	32259150	32259250	Lyz-817-Liv-A	220	-
chr13	34108650	34108750	Lyz-728-Liv-A	22	+
chr13	35742450	35742550	Lyz-412-Liv-A	1	+
chr13	35742450	35742550	Lyz-841-Pan-A	1	+
chr13	35742450	35742550	Lyz-840-Pan-A	33867	+
chr13	37832550	37832650	Lyz-893-Pan-A	25	+
chr13	37882850	37882950	Lyz-620-Liv-A	56	+
chr13	37890450	37890550	Lyz-841-Che-A	19195	+
chr13	40737150	40737250	Lyz-840-Fat-A	89	+
chr13	41372550	41372650	Lyz-841-Che-A	5961	+
chr13	41776650	41776750	Lyz-893-Liv-A	2723	+
chr13	42126350	42126450	Lyz-550-Fat-A	189	+
chr13	42757350	42757450	Lyz-708-Thy-A	1512	-
chr13	43735650	43735750	Lyz-760-Liv-A	278	+
chr13	44646250	44646350	Lyz-760-Spl-A	1145	-
chr13	44646250	44646350	Lyz-760-Liv-A	6583	-
chr13	44665650	44665750	Lyz-439-Pan-A	261	+
chr13	61347950	61348050	Lyz-840-Pan-A	122	-
chr13	74308850	74308950	Lyz-893-Mln-A	2526	-
chr13	74308850	74308950	Lyz-893-Liv-A	11306	-
chr13	74738950	74739050	Lyz-728-Mln-A	49180	-
chr13	76901850	76901950	Lyz-785-Pan-A	1388	-
chr13	84815150	84815250	Lyz-550-Fat-A	72	-
chr13	85228050	85228150	Lyz-815-Liv-A	38901	+
chr13	90057650	90057750	Lyz-544-Asc-A	4446	+
chr13	96070550	96070650	Lyz-786-Thy-A	139	+
chr13	97413650	97413750	Lyz-728-Dia-A	1635	-
chr13	98775250	98775350	Lyz-893-Pan-A	220	+
chr13	106850050	106850150	Lyz-893-Mln-A	1606	+
chr13	116915350	116915450	Lyz-708-Thy-A	601	+
chr14	7815450	7815550	Lyz-412-Liv-A	1	-
chr14	7815450	7815550	Lyz-620-Lng-A	1	-
chr14	7815450	7815550	Lyz-544-Liv-A	14042	-
chr14	10537050	10537150	Lyz-431-Asc-A	55	-
chr14	14727750	14727850	Lyz-785-Pan-A	808	-
chr14	16396350	16396450	Lyz-573-Lng-A	17	-
chr14	17617050	17617150	Lyz-708-Thy-A	42	+
chr14	17961350	17961450	Lyz-439-Hrt-A	25	+
chr14	19419250	19419350	Lyz-513-Liv-A	14	-
chr14	20533650	20533750	Lyz-815-Liv-A	5722	+
chr14	20761450	20761550	Lyz-575-Spl-A	171	+
chr14	21447650	21447750	Lyz-412-Liv-A	3	-
chr14	26964650	26964750	Lyz-728-Dia-A	1638	-
chr14	27360550	27360650	Lyz-815-Liv-A	11311	+
chr14	28713850	28713950	Lyz-431-Liv-A	23	-
chr14	29986150	29986250	Lyz-840-Spl-A	240	-
chr14	30299450	30299550	Lyz-621-Spl-A	19721	-
chr14	30606750	30606850	Lyz-728-Fat-A	4308	-
chr14	31224750	31224850	Lyz-893-Spl-A	54	+
chr14	31224850	31224950	Lyz-893-Spl-A	83	+
chr14	33472350	33472450	Lyz-760-Liv-A	10449	-
chr14	44274450	44274550	Lyz-550-Fat-A	70	-
chr14	45654750	45654850	Lyz-412-Hft-A	8553	-
chr14	50550550	50550650	Lyz-785-Liv-A	43	-
chr14	51219750	51219850	Lyz-412-Liv-A	1	+
chr14	51219750	51219850	Lyz-620-Spl-A	1	-
chr14	51219750	51219850	Lyz-841-Pan-A	2	+
chr14	51219750	51219850	Lyz-841-Che-A	64765	-
chr14	52114050	52114150	Lyz-573-Liv-A	473	-
chr14	52243150	52243250	Lyz-893-Liv-A	241	+
chr14	52249550	52249650	Lyz-579-Che-A	75	+
chr14	57860550	57860650	Lyz-620-Lng-A	1	+
chr14	57860550	57860650	Lyz-787-Liv-A	1	+
chr14	57860550	57860650	Lyz-296-Liv-A	34681	+
chr14	58544050	58544150	Lyz-786-Liv-A	327	-
chr14	62715650	62715750	Lyz-620-Liv-A	94	+
chr14	65013150	65013250	Lyz-840-Spl-A	148	-
chr14	65149050	65149150	Lyz-544-Spl-A	36523	-
chr14	68622350	68622450	Lyz-575-Spl-A	5825	-
chr14	70011250	70011350	Lyz-893-Liv-A	4868	-
chr14	72584950	72585050	Lyz-431-Asc-A	19	+
chr14	72584950	72585050	Lyz-840-Spl-A	176	-
chr14	72584950	72585050	Lyz-728-Dia-A	533	+
chr14	73541050	73541150	Lyz-785-Pan-A	29	+
chr14	78827750	78827850	Lyz-412-Hft-A	340	-
chr14	80905650	80905750	Lyz-879-Spl-A	2299	+
chr14	81944550	81944650	Lyz-841-Pan-A	1	+
chr14	81944550	81944650	Lyz-785-Pan-A	37388	+
chr14	88970750	88970850	Lyz-431-Asc-A	23	-
chr14	95483850	95483950	Lyz-494-Thy-A	1	+
chr14	101434150	101434250	Lyz-438-Liv-A	31	-
chr14	107787750	107787850	Lyz-612-Spl-A	176	+
chr14	109501450	109501550	Lyz-728-Dia-A	145	+
chr14	113113350	113113450	Lyz-439-Hrt-A	30	-
chr14	121704350	121704450	Lyz-708-Thy-A	20728	-
chr14	124752150	124752250	Lyz-893-Spl-A	81	-
chr14	124758850	124758950	Lyz-728-Dia-A	64	+
chr15	3222750	3222850	Lyz-733-Spl-A	34	+
chr15	3302650	3302750	Lyz-431-Liv-A	18	+
chr15	3598650	3598750	Lyz-840-Spl-A	519	-
chr15	4822150	4822250	Lyz-893-Spl-A	108	-
chr15	6647150	6647250	Lyz-893-Pan-A	4416	+
chr15	7160450	7160550	Lyz-893-Pan-A	114	+
chr15	8709450	8709550	Lyz-893-Spl-A	247	-
chr15	8709450	8709550	Lyz-840-Spl-A	2312	-
chr15	8709450	8709550	Lyz-840-Spl-A	2684	+
chr15	9093850	9093950	Lyz-412-Hft-A	17	-
chr15	10227950	10228050	Lyz-575-Spl-A	25	+
chr15	10227950	10228050	Lyz-575-Liv-A	3321	+
chr15	13493850	13493950	Lyz-708-Thy-A	30	+
chr15	20303850	20303950	Lyz-787-Liv-A	5	-
chr15	20303850	20303950	Lyz-893-Spl-A	306	+
chr15	20303850	20303950	Lyz-840-Spl-A	1871	+
chr15	20303850	20303950	Lyz-840-Spl-A	3351	-
chr15	20706850	20706950	Lyz-412-Hft-A	39	-
chr15	20714350	20714450	Lyz-760-Spl-A	32185	+
chr15	21227750	21227850	Lyz-760-Spl-A	18	-
chr15	21818550	21818650	Lyz-550-Fat-A	41	-
chr15	22168050	22168150	Lyz-612-Spl-A	11	-
chr15	22419450	22419550	Lyz-893-Liv-A	2902	+
chr15	22903950	22904050	Lyz-893-Spl-A	80	-
chr15	25319650	25319750	Lyz-412-Liv-A	1	-
chr15	25319650	25319750	Lyz-787-Liv-A	1	-
chr15	25319650	25319750	Lyz-787-Liv-A	1	+
chr15	25319650	25319750	Lyz-620-Lng-A	2	-
chr15	25319650	25319750	Lyz-786-Liv-A	535	+
chr15	25319650	25319750	Lyz-786-Spl-A	1264	+
chr15	25319650	25319750	Lyz-786-Lng-A	4920	+
chr15	25319650	25319750	Lyz-786-Thy-A	206453	+
chr15	26462350	26462450	Lyz-815-Liv-B	11113	-
chr15	26565150	26565250	Lyz-494-Thy-A	1	+
chr15	26565150	26565250	Lyz-575-Spl-A	1470	-
chr15	27613550	27613650	Lyz-708-Thy-A	666	-
chr15	31322250	31322350	Lyz-817-Spl-A	226	-
chr15	34341450	34341550	Lyz-575-Liv-A	69837	-
chr15	35150350	35150450	Lyz-893-Pan-A	258	-
chr15	35402050	35402150	Lyz-612-Liv-A	38	+
chr15	35711150	35711250	Lyz-439-Hrt-A	32	+
chr15	36680450	36680550	Lyz-412-Hft-A	440	-
chr15	38056950	38057050	Lyz-728-Dia-A	1027	+
chr15	38680350	38680450	Lyz-893-Spl-A	199	+
chr15	38680350	38680450	Lyz-840-Spl-A	2967	+
chr15	38680350	38680450	Lyz-840-Spl-A	5453	-
chr15	38694250	38694350	Lyz-893-Spl-A	712	+
chr15	38697350	38697450	Lyz-579-Che-A	2147	-
chr15	41336650	41336750	Lyz-840-Spl-A	204	+
chr15	41336650	41336750	Lyz-840-Spl-A	220	-
chr15	43226550	43226650	Lyz-893-Spl-A	108	+
chr15	43389150	43389250	Lyz-840-Spl-A	123	+
chr15	44798150	44798250	Lyz-846-Liv-A	4	+
chr15	47571550	47571650	Lyz-840-Spl-A	125	+
chr15	47571550	47571650	Lyz-840-Spl-A	195	-
chr15	48731450	48731550	Lyz-840-Spl-A	85	+
chr15	49629250	49629350	Lyz-840-Spl-A	244	+
chr15	49723250	49723350	Lyz-840-Spl-A	455	-
chr15	49723250	49723350	Lyz-840-Spl-A	851	+
chr15	50658250	50658350	Lyz-728-Dia-A	100	-
chr15	50793250	50793350	Lyz-893-Spl-A	442	-
chr15	51287450	51287550	Lyz-412-Liv-A	1	-
chr15	51287450	51287550	Lyz-840-Spl-A	97	+
chr15	51287450	51287550	Lyz-893-Spl-A	5333	+
chr15	53299950	53300050	Lyz-412-Liv-A	1	-
chr15	53299950	53300050	Lyz-787-Liv-A	1	-
chr15	53299950	53300050	Lyz-841-Pan-A	1	+
chr15	53299950	53300050	Lyz-841-Che-A	95269	+
chr15	54568250	54568350	Lyz-840-Spl-A	97	-
chr15	54568250	54568350	Lyz-840-Spl-A	114	+
chr15	54783450	54783550	Lyz-893-Spl-A	503	+
chr15	54783450	54783550	Lyz-840-Spl-A	5105	+
chr15	54783450	54783550	Lyz-840-Spl-A	7087	-
chr15	55084550	55084650	Lyz-412-Liv-A	1	+
chr15	55084550	55084650	Lyz-620-Lng-A	1	+
chr15	55084550	55084650	Lyz-787-Liv-A	1	+
chr15	55084550	55084650	Lyz-840-Spl-A	33149	+
chr15	55106250	55106350	Lyz-412-Liv-A	1	+
chr15	55106250	55106350	Lyz-431-Fat-A	34106	+
chr15	55224750	55224850	Lyz-787-Liv-A	1	+
chr15	55224750	55224850	Lyz-620-Liv-A	63413	+
chr15	55406050	55406150	Lyz-760-Spl-A	3214	-
chr15	55781450	55781550	Lyz-620-Lng-A	1	+
chr15	55781450	55781550	Lyz-544-Asc-A	284524	-
chr15	57880150	57880250	Lyz-893-Pan-A	908	+
chr15	58459750	58459850	Lyz-841-Pan-A	1	+
chr15	58459750	58459850	Lyz-893-Spl-A	53	-
chr15	58459750	58459850	Lyz-840-Spl-A	930	-
chr15	58459750	58459850	Lyz-840-Spl-A	1389	+
chr15	58506450	58506550	Lyz-840-Spl-A	120	-
chr15	61876950	61877050	Lyz-841-Pan-A	1	+
chr15	61876950	61877050	Lyz-431-Fat-A	6579	+
chr15	61983850	61983950	Lyz-412-Liv-A	7	+
chr15	61983850	61983950	Lyz-893-Spl-A	297	-
chr15	61983850	61983950	Lyz-840-Spl-A	1941	-
chr15	61983850	61983950	Lyz-840-Spl-A	2774	+
chr15	62164750	62164850	Lyz-612-Liv-A	528	-
chr15	62185350	62185450	Lyz-431-Asc-A	71	+
chr15	62310350	62310450	Lyz-431-Fat-A	28	+
chr15	62311750	62311850	Lyz-728-Dia-A	3708	+
chr15	62445650	62445750	Lyz-431-Fat-A	36108	+
chr15	63872350	63872450	Lyz-879-Spl-A	64	+
chr15	65869750	65869850	Lyz-817-Spl-A	2092	-
chr15	68344450	68344550	Lyz-620-Pan-A	132	-
chr15	69897150	69897250	Lyz-893-Spl-A	34	+
chr15	70494150	70494250	Lyz-579-Che-A	3022	-
chr15	73733850	73733950	Lyz-841-Pan-A	1	+
chr15	73733850	73733950	Lyz-785-Pan-A	64018	+
chr15	75368550	75368650	Lyz-550-Fat-A	22	-
chr15	76468250	76468350	Lyz-728-Dia-A	2279	-
chr15	77140750	77140850	Lyz-841-Pan-A	1	+
chr15	77140750	77140850	Lyz-708-Thy-A	1247	+
chr15	77777050	77777150	Lyz-575-Liv-A	914	+
chr15	77777150	77777250	Lyz-431-Spl-A	1	+
chr15	77777150	77777250	Lyz-575-Spl-A	2668	+
chr15	77777150	77777250	Lyz-575-Fat-A	74739	+
chr15	81598250	81598350	Lyz-575-Spl-A	100	-
chr15	81598250	81598350	Lyz-575-Liv-A	15861	-
chr15	84243050	84243150	Lyz-728-Dia-A	4918	+
chr15	87290250	87290350	Lyz-841-Pan-A	1	-
chr15	87290250	87290350	Lyz-893-Spl-A	488	+
chr15	87290250	87290350	Lyz-840-Spl-A	2193	+
chr15	87290250	87290350	Lyz-840-Spl-A	4951	-
chr15	90039950	90040050	Lyz-444-Pan-A	10387	-
chr15	93430550	93430650	Lyz-728-Mln-A	43	-
chr15	95949250	95949350	Lyz-893-Pan-A	106	-
chr15	98749450	98749550	Lyz-433-Spl-A	1	+
chr15	98749450	98749550	Lyz-786-Thy-A	2049	+
chr15	98749450	98749550	Lyz-786-Lng-A	3433	+
chr15	98749450	98749550	Lyz-786-Liv-A	4264	+
chr15	98781650	98781750	Lyz-550-Pan-A	13918	-
chr15	100642450	100642550	Lyz-840-Spl-A	49	-
chr15	102068050	102068150	Lyz-620-Lng-A	1	-
chr15	102068050	102068150	Lyz-620-Spl-A	1	+
chr15	102068050	102068150	Lyz-620-Pan-A	364888	+
chr15	102101350	102101450	Lyz-579-Che-A	161	+
chr15	102580450	102580550	Lyz-431-Liv-A	46	-
chr16	10687050	10687150	Lyz-787-Liv-A	1	+
chr16	10687050	10687150	Lyz-785-Pan-A	36030	+
chr16	16133950	16134050	Lyz-550-Fat-A	271	-
chr16	17107350	17107450	Lyz-431-Fat-A	83	-
chr16	17193850	17193950	Lyz-728-Fat-A	54188	-
chr16	17241450	17241550	Lyz-893-Mln-A	345	+
chr16	17290350	17290450	Lyz-412-Liv-A	1	-
chr16	17290350	17290450	Lyz-786-Lng-A	10045	+
chr16	19267550	19267650	Lyz-893-Mln-A	31237	+
chr16	21691450	21691550	Lyz-815-Liv-A	10389	-
chr16	24779850	24779950	Lyz-728-Dia-A	1028	-
chr16	24779850	24779950	Lyz-728-Mln-A	2565	-
chr16	24906950	24907050	Lyz-841-Spl-A	20567	+
chr16	30032250	30032350	Lyz-550-Fat-A	57	+
chr16	30327350	30327450	Lyz-708-Thy-A	518	-
chr16	32195050	32195150	Lyz-550-Spl-A	5	-
chr16	32897150	32897250	Lyz-266-Che-A	828	+
chr16	35314050	35314150	Lyz-431-Spl-A	1	+
chr16	35314050	35314150	Lyz-787-Liv-A	1	-
chr16	35314050	35314150	Lyz-840-Fat-A	24405	-
chr16	38098850	38098950	Lyz-785-Pan-A	3834	-
chr16	38701350	38701450	Lyz-494-Thy-A	2	-
chr16	38701350	38701450	Lyz-620-Lng-A	2	-
chr16	38701350	38701450	Lyz-573-Uln-A	96892	-
chr16	38701350	38701450	Lyz-573-Lng-A	98021	-
chr16	43929450	43929550	Lyz-841-Liv-A	2	+
chr16	49604950	49605050	Lyz-893-Pan-A	22	+
chr16	57521550	57521650	Lyz-841-Che-A	781	+
chr16	57742650	57742750	Lyz-817-Liv-A	54	+
chr16	63690450	63690550	Lyz-620-Lng-A	1	+
chr16	63690450	63690550	Lyz-841-Pan-A	1	+
chr16	63690450	63690550	Lyz-785-Liv-A	88764	+
chr16	72041550	72041650	Lyz-841-Spl-A	20	-
chr16	75803750	75803850	Lyz-785-Liv-A	126	-
chr16	76221550	76221650	Lyz-786-Liv-A	904	+
chr16	76221550	76221650	Lyz-786-Lng-A	2209	+
chr16	77800950	77801050	Lyz-621-Spl-A	62	-
chr16	79933950	79934050	Lyz-841-Liv-A	219	-
chr16	87705450	87705550	Lyz-433-Spl-A	17	+
chr16	90210050	90210150	Lyz-579-Che-A	11005	-
chr16	93004850	93004950	Lyz-439-Lng-A	1110	-
chr16	93004850	93004950	Lyz-439-Hrt-A	6266	-
chr16	93532550	93532650	Lyz-575-Liv-A	4342	-
chr16	93532550	93532650	Lyz-575-Spl-A	33008	-
chr16	94595950	94596050	Lyz-893-Pan-A	655	+
chr16	94904450	94904550	Lyz-841-Spl-A	20	+
chr16	95246750	95246850	Lyz-494-Lng-A	3533	+
chr16	95406450	95406550	Lyz-620-Lng-A	1	+
chr16	95406450	95406550	Lyz-787-Liv-A	1	+
chr16	95406450	95406550	Lyz-786-Lng-A	93930	-
chr16	95406550	95406650	Lyz-786-Liv-A	1037	-
chr16	95574550	95574650	Lyz-786-Thy-A	7023	-
chr17	10612250	10612350	Lyz-815-Liv-B	12817	-
chr17	11256450	11256550	Lyz-494-Lng-A	3377	-
chr17	12208850	12208950	Lyz-785-Pan-A	43	+
chr17	23272150	23272250	Lyz-786-Lng-A	751	-
chr17	24052250	24052350	Lyz-893-Pan-A	390	-
chr17	24149950	24150050	Lyz-708-Thy-A	89	-
chr17	24151850	24151950	Lyz-785-Pan-A	1746	-
chr17	24463250	24463350	Lyz-575-Liv-A	831	+
chr17	25417850	25417950	Lyz-815-Liv-B	458	+
chr17	25565850	25565950	Lyz-760-Spl-A	7617	-
chr17	25565850	25565950	Lyz-760-Liv-A	23751	-
chr17	26847350	26847450	Lyz-620-Lng-A	142	+
chr17	29173850	29173950	Lyz-893-Liv-A	328	+
chr17	29173850	29173950	Lyz-893-Mln-A	1809	+
chr17	30487650	30487750	Lyz-786-Lng-A	406	+
chr17	30818450	30818550	Lyz-431-Asc-A	37710	+
chr17	32414850	32414950	Lyz-728-Dia-A	2755	+
chr17	40424450	40424550	Lyz-550-Fat-A	20	-
chr17	40710350	40710450	Lyz-817-Liv-A	195	+
chr17	41363250	41363350	Lyz-815-Liv-A	4977	-
chr17	46036550	46036650	Lyz-708-Thy-A	12738	+
chr17	47758550	47758650	Lyz-760-Liv-A	681	+
chr17	47775250	47775350	Lyz-760-Spl-A	3534	+
chr17	48225950	48226050	Lyz-550-Fat-A	21	-
chr17	50586450	50586550	Lyz-893-Liv-A	64	+
chr17	50586450	50586550	Lyz-893-Mln-A	3310	+
chr17	50749950	50750050	Lyz-841-Che-A	2089	+
chr17	60108150	60108250	Lyz-785-Lng-A	18982	+
chr17	65593250	65593350	Lyz-431-Asc-A	321	+
chr17	66006650	66006750	Lyz-840-Spl-A	479	+
chr17	72846150	72846250	Lyz-433-Spl-A	1	+
chr17	72846150	72846250	Lyz-708-Thy-A	6700	+
chr17	74778250	74778350	Lyz-513-Liv-A	260	+
chr17	75481550	75481650	Lyz-893-Liv-A	114	-
chr17	75484350	75484450	Lyz-513-Liv-A	181	+
chr17	80442250	80442350	Lyz-708-Thy-A	176	-
chr17	83435850	83435950	Lyz-708-Thy-A	10635	-
chr17	83680450	83680550	Lyz-621-Liv-A	5114	-
chr17	87007450	87007550	Lyz-786-Liv-A	52	+
chr17	87007450	87007550	Lyz-786-Spl-A	13193	+
chr17	87262350	87262450	Lyz-575-Spl-A	221	-
chr17	88483150	88483250	Lyz-728-Dia-A	1604	-
chr18	3855350	3855450	Lyz-621-Spl-A	9	+
chr18	6015850	6015950	Lyz-893-Pan-A	91	-
chr18	7162150	7162250	Lyz-431-Fat-A	37	+
chr18	10883650	10883750	Lyz-893-Spl-A	49	-
chr18	10883650	10883750	Lyz-840-Spl-A	606	+
chr18	10883650	10883750	Lyz-840-Spl-A	764	-
chr18	12069250	12069350	Lyz-760-Liv-A	53	-
chr18	12069250	12069350	Lyz-760-Spl-A	570	-
chr18	13162950	13163050	Lyz-550-Fat-A	109	+
chr18	17358950	17359050	Lyz-550-Thy-A	47935	+
chr18	23629850	23629950	Lyz-708-Thy-A	2352	+
chr18	26995150	26995250	Lyz-841-Pan-A	1	+
chr18	26995150	26995250	Lyz-438-Liv-A	110057	-
chr18	32218750	32218850	Lyz-817-Liv-A	169	-
chr18	32373250	32373350	Lyz-841-Pan-A	1	-
chr18	32373250	32373350	Lyz-621-Liv-A	16998	-
chr18	38160350	38160450	Lyz-893-Pan-A	1291	+
chr18	39028850	39028950	Lyz-817-Liv-A	619	-
chr18	42520050	42520150	Lyz-728-Mln-A	497	+
chr18	48815650	48815750	Lyz-841-Spl-A	20	-
chr18	57661650	57661750	Lyz-815-Liv-B	537	+
chr18	60540950	60541050	Lyz-620-Lng-A	1	-
chr18	60540950	60541050	Lyz-787-Liv-A	1	-
chr18	60540950	60541050	Lyz-841-Pan-A	1	-
chr18	60540950	60541050	Lyz-786-Liv-A	8360	+
chr18	60540950	60541050	Lyz-786-Lng-A	72546	+
chr18	65457450	65457550	Lyz-708-Thy-A	1715	+
chr18	67374650	67374750	Lyz-840-Fat-A	225	-
chr18	73647150	73647250	Lyz-840-Spl-A	40	+
chr18	73647150	73647250	Lyz-879-Spl-A	70	+
chr18	73647150	73647250	Lyz-893-Spl-A	16257	-
chr18	76301350	76301450	Lyz-433-Spl-A	1	+
chr18	76301350	76301450	Lyz-815-Liv-A	10905	+
chr18	82530350	82530450	Lyz-612-Liv-A	1338	-
chr18	82924250	82924350	Lyz-708-Thy-A	276	+
chr18	84021150	84021250	Lyz-787-Liv-A	1	-
chr18	84021150	84021250	Lyz-867-Liv-A	53102	-
chr19	5813850	5813950	Lyz-431-Fat-A	26	-
chr19	8091150	8091250	Lyz-785-Liv-A	77	-
chr19	10000250	10000350	Lyz-412-Hft-A	4748	-
chr19	10587950	10588050	Lyz-575-Spl-A	422	+
chr19	10587950	10588050	Lyz-575-Liv-A	1089	+
chr19	12815550	12815650	Lyz-728-Dia-A	10554	-
chr19	13634150	13634250	Lyz-433-Spl-A	1	-
chr19	13634150	13634250	Lyz-494-Thy-A	1	-
chr19	13634150	13634250	Lyz-787-Liv-A	1	-
chr19	13634150	13634250	Lyz-840-Pan-A	67311	-
chr19	14935550	14935650	Lyz-785-Liv-A	118	+
chr19	19469950	19470050	Lyz-760-Liv-A	288	+
chr19	20905750	20905850	Lyz-733-Spl-A	4	+
chr19	21834250	21834350	Lyz-621-Liv-A	26755	-
chr19	25029150	25029250	Lyz-612-Spl-A	117	+
chr19	29157650	29157750	Lyz-433-Spl-A	1	-
chr19	29157650	29157750	Lyz-620-Pan-A	71753	-
chr19	29256050	29256150	Lyz-579-Che-A	13067	+
chr19	29258750	29258850	Lyz-412-Hft-A	1717	+
chr19	32262750	32262850	Lyz-296-Liv-A	117	-
chr19	32288550	32288650	Lyz-893-Liv-A	2687	+
chr19	32781250	32781350	Lyz-817-Liv-A	1918	-
chr19	32784050	32784150	Lyz-431-Asc-A	26	+
chr19	32784050	32784150	Lyz-728-Dia-A	9176	+
chr19	32808250	32808350	Lyz-817-Liv-A	60	-
chr19	32808350	32808450	Lyz-815-Liv-A	49	-
chr19	37330350	37330450	Lyz-708-Thy-A	10322	+
chr19	37598350	37598450	Lyz-431-Liv-A	613	+
chr19	40445450	40445550	Lyz-431-Fat-A	30	-
chr19	43041050	43041150	Lyz-786-Lng-A	2145	+
chr19	44094850	44094950	Lyz-786-Spl-A	1090	+
chr19	44094850	44094950	Lyz-786-Lng-A	1447	+
chr19	44094850	44094950	Lyz-786-Liv-A	1624	+
chr19	44105150	44105250	Lyz-786-Liv-A	52	-
chr19	49454350	49454450	Lyz-431-Fat-A	282	+
chr19	50082750	50082850	Lyz-728-Dia-A	5903	-
chr19	50108450	50108550	Lyz-893-Liv-A	26	+
chr19	57603850	57603950	Lyz-760-Spl-A	199	+
chr19	60199350	60199450	Lyz-841-Pan-A	1	+
chr19	60199350	60199450	Lyz-786-Lng-A	1855	+
chr19	60199350	60199450	Lyz-786-Liv-A	2730	+
chr19	60582850	60582950	Lyz-728-Dia-A	200	+
chr2	6472450	6472550	Lyz-575-Liv-A	605	-
chr2	7056950	7057050	Lyz-840-Spl-A	422	-
chr2	7056950	7057050	Lyz-728-Dia-A	1507	+
chr2	13121750	13121850	Lyz-412-Liv-A	1	+
chr2	13121750	13121850	Lyz-620-Lng-A	1	+
chr2	13121750	13121850	Lyz-621-Liv-A	111703	+
chr2	16007950	16008050	Lyz-728-Fat-A	272	+
chr2	16289950	16290050	Lyz-728-Dia-A	376	-
chr2	18696750	18696850	Lyz-841-Che-A	1933	+
chr2	19683650	19683750	Lyz-893-Pan-A	196	+
chr2	25354350	25354450	Lyz-785-Pan-A	76	-
chr2	25513650	25513750	Lyz-431-Spl-A	2	-
chr2	25513650	25513750	Lyz-296-Spl-A	6	+
chr2	25513650	25513750	Lyz-787-Liv-A	8	+
chr2	25513650	25513750	Lyz-787-Spl-A	37	+
chr2	25513650	25513750	Lyz-439-Liv-B	51	+
chr2	25513650	25513750	Lyz-728-Spl-A	54	+
chr2	25513650	25513750	Lyz-840-Spl-A	123	-
chr2	25513650	25513750	Lyz-817-Liv-A	131	-
chr2	25513650	25513750	Lyz-733-Spl-A	283	+
chr2	25513650	25513750	Lyz-431-Asc-A	321	+
chr2	25513650	25513750	Lyz-433-Liv-A	1908	+
chr2	34597050	34597150	Lyz-840-Fat-A	10509	-
chr2	34659650	34659750	Lyz-787-Liv-A	1	+
chr2	34659650	34659750	Lyz-817-Liv-A	6963	+
chr2	35621650	35621750	Lyz-270-Pan-A	35568	-
chr2	36973650	36973750	Lyz-893-Mln-A	36	+
chr2	37397250	37397350	Lyz-733-Spl-A	3	-
chr2	37770750	37770850	Lyz-728-Dia-A	441	+
chr2	39217750	39217850	Lyz-840-Spl-A	64	-
chr2	41387150	41387250	Lyz-550-Fat-A	74	+
chr2	43350150	43350250	Lyz-550-Fat-A	221	+
chr2	46648750	46648850	Lyz-708-Thy-A	40	+
chr2	49598950	49599050	Lyz-893-Pan-A	1286	+
chr2	52403750	52403850	Lyz-708-Thy-A	2213	-
chr2	62765050	62765150	Lyz-879-Spl-A	40	-
chr2	67569050	67569150	Lyz-841-Spl-A	49	-
chr2	73182050	73182150	Lyz-620-Lng-A	1	+
chr2	73182050	73182150	Lyz-464-Liv-B	21119	+
chr2	74184350	74184450	Lyz-620-Spl-A	1	-
chr2	74184350	74184450	Lyz-787-Liv-A	1	+
chr2	80558350	80558450	Lyz-786-Liv-A	46	-
chr2	83934450	83934550	Lyz-550-Fat-A	232	-
chr2	84174050	84174150	Lyz-439-Hrt-A	26	-
chr2	91099950	91100050	Lyz-412-Liv-A	1	+
chr2	91099950	91100050	Lyz-431-Liv-A	34642	+
chr2	97964550	97964650	Lyz-439-Pan-A	192	+
chr2	98243050	98243150	Lyz-550-Fat-A	152	-
chr2	98662650	98662750	Lyz-893-Liv-A	28	+
chr2	98666250	98666350	Lyz-708-Thy-A	17011	-
chr2	98666450	98666550	Lyz-708-Thy-A	3063	-
chr2	98666950	98667050	Lyz-708-Thy-A	445	+
chr2	98667050	98667150	Lyz-513-Liv-A	11632	+
chr2	104830950	104831050	Lyz-573-Liv-A	1235	+
chr2	110824750	110824850	Lyz-786-Liv-A	35	+
chr2	112309050	112309150	Lyz-494-Thy-A	1	-
chr2	112309050	112309150	Lyz-412-Hft-A	12265	-
chr2	112356750	112356850	Lyz-786-Liv-A	156	+
chr2	112636850	112636950	Lyz-786-Liv-A	1132	+
chr2	117356750	117356850	Lyz-708-Thy-A	390	-
chr2	118802350	118802450	Lyz-431-Liv-A	21	+
chr2	119694750	119694850	Lyz-893-Mln-A	464	+
chr2	119694750	119694850	Lyz-893-Pan-A	2487	+
chr2	120467450	120467550	Lyz-893-Pan-A	360	-
chr2	122173750	122173850	Lyz-786-Liv-A	2709	+
chr2	122173750	122173850	Lyz-786-Lng-A	3461	+
chr2	126115050	126115150	Lyz-841-Che-A	1483	-
chr2	127644650	127644750	Lyz-575-Spl-A	30735	-
chr2	129739950	129740050	Lyz-621-Spl-A	13	-
chr2	130282450	130282550	Lyz-412-Liv-A	1	-
chr2	130282450	130282550	Lyz-787-Lng-A	129080	-
chr2	139325450	139325550	Lyz-412-Liv-A	1	-
chr2	139325450	139325550	Lyz-786-Liv-A	10886	+
chr2	142156950	142157050	Lyz-841-Spl-A	123	-
chr2	142764450	142764550	Lyz-786-Thy-A	5178	+
chr2	147089450	147089550	Lyz-431-Fat-A	12780	+
chr2	151968050	151968150	Lyz-760-Spl-A	13	+
chr2	151968050	151968150	Lyz-760-Liv-A	17181	+
chr2	155100850	155100950	Lyz-893-Spl-A	480	+
chr2	155121650	155121750	Lyz-893-Liv-A	24	+
chr2	155566650	155566750	Lyz-786-Thy-A	438	+
chr2	155566650	155566750	Lyz-786-Lng-A	2470	+
chr2	155566650	155566750	Lyz-786-Liv-A	8810	+
chr2	155668950	155669050	Lyz-786-Lng-A	1228	-
chr2	155668950	155669050	Lyz-786-Liv-A	2626	-
chr2	156110050	156110150	Lyz-786-Liv-A	142	+
chr2	156424750	156424850	Lyz-817-Liv-A	704	+
chr2	157986150	157986250	Lyz-760-Spl-A	835	-
chr2	158487750	158487850	Lyz-840-Pan-A	3496	+
chr2	163626250	163626350	Lyz-412-Liv-A	1	-
chr2	163626250	163626350	Lyz-728-Mln-A	11261	-
chr2	163642650	163642750	Lyz-620-Lng-A	1	+
chr2	163642650	163642750	Lyz-620-Spl-A	1	-
chr2	163642650	163642750	Lyz-544-Spl-A	150103	-
chr2	163767050	163767150	Lyz-760-Spl-A	2922	+
chr2	165433650	165433750	Lyz-760-Liv-A	4127	-
chr2	166284350	166284450	Lyz-786-Spl-A	49	+
chr2	166284350	166284450	Lyz-786-Liv-A	2862	+
chr2	166284350	166284450	Lyz-786-Lng-A	7898	+
chr2	166284350	166284450	Lyz-786-Thy-A	17357	+
chr2	167588550	167588650	Lyz-817-Liv-A	513	+
chr2	167887750	167887850	Lyz-494-Thy-A	1	+
chr2	167887750	167887850	Lyz-620-Lng-A	1	+
chr2	167887750	167887850	Lyz-787-Liv-A	1	+
chr2	167887750	167887850	Lyz-815-Liv-B	47628	+
chr2	168216250	168216350	Lyz-786-Liv-A	43	-
chr2	168216250	168216350	Lyz-786-Lng-A	30888	-
chr2	171178650	171178750	Lyz-431-Liv-A	13	+
chr2	172840450	172840550	Lyz-841-Che-A	271	-
chr2	180710150	180710250	Lyz-840-Spl-A	1741	-
chr2	181198050	181198150	Lyz-433-Liv-A	25	-
chr2	181835850	181835950	Lyz-893-Mln-A	726	+
chr3	8435050	8435150	Lyz-728-Dia-A	83	+
chr3	11701950	11702050	Lyz-840-Pan-A	57139	+
chr3	11987950	11988050	Lyz-431-Liv-A	36	-
chr3	19147850	19147950	Lyz-840-Spl-A	46	-
chr3	19147850	19147950	Lyz-840-Spl-A	155	+
chr3	27317350	27317450	Lyz-841-Liv-A	307	+
chr3	27358650	27358750	Lyz-893-Pan-A	26	+
chr3	27784750	27784850	Lyz-728-Dia-A	263	+
chr3	43198050	43198150	Lyz-550-Thy-A	8204	-
chr3	49130950	49131050	Lyz-431-Asc-A	32	-
chr3	50818650	50818750	Lyz-544-Asc-A	2007	-
chr3	52277450	52277550	Lyz-786-Liv-A	1254	-
chr3	55492550	55492650	Lyz-431-Liv-A	17	+
chr3	58863750	58863850	Lyz-893-Pan-A	90	-
chr3	59412150	59412250	Lyz-550-Fat-A	259	+
chr3	67056550	67056650	Lyz-550-Fat-A	424	-
chr3	69450950	69451050	Lyz-573-Uln-A	80	+
chr3	79285850	79285950	Lyz-893-Mln-A	692	+
chr3	79285850	79285950	Lyz-893-Liv-A	1403	+
chr3	79285850	79285950	Lyz-893-Pan-A	5604	+
chr3	80944950	80945050	Lyz-550-Fat-A	252	-
chr3	87329050	87329150	Lyz-573-Uln-A	8913	-
chr3	87492350	87492450	Lyz-573-Uln-A	1291	-
chr3	89399950	89400050	Lyz-893-Liv-A	3731	+
chr3	89399950	89400050	Lyz-893-Pan-A	4054	+
chr3	89399950	89400050	Lyz-893-Mln-A	6952	+
chr3	90435550	90435650	Lyz-785-Pan-A	27	+
chr3	95656450	95656550	Lyz-728-Fat-A	115	-
chr3	95800550	95800650	Lyz-841-Spl-A	386	+
chr3	96984950	96985050	Lyz-815-Liv-A	43	+
chr3	103069250	103069350	Lyz-841-Che-A	37522	+
chr3	103114650	103114750	Lyz-412-Liv-A	1	-
chr3	103114650	103114750	Lyz-494-Thy-A	1	+
chr3	103114650	103114750	Lyz-494-Thy-A	1	-
chr3	103114650	103114750	Lyz-620-Lng-A	1	-
chr3	103114650	103114750	Lyz-787-Liv-A	2	-
chr3	103114650	103114750	Lyz-841-Liv-A	3	-
chr3	103114650	103114750	Lyz-841-Pan-A	3	-
chr3	103114650	103114750	Lyz-786-Liv-A	5399	+
chr3	103114650	103114750	Lyz-786-Lng-A	243179	+
chr3	107680350	107680450	Lyz-879-Spl-A	10091	+
chr3	114892350	114892450	Lyz-786-Liv-A	49	+
chr3	115649050	115649150	Lyz-728-Dia-A	13753	-
chr3	122205650	122205750	Lyz-760-Liv-A	139	-
chr3	131574450	131574550	Lyz-494-Thy-A	1	+
chr3	131574450	131574550	Lyz-815-Liv-A	9352	+
chr3	133004950	133005050	Lyz-431-Liv-A	11	-
chr3	134464350	134464450	Lyz-879-Spl-A	41	+
chr3	136715550	136715650	Lyz-840-Pan-A	1272	+
chr3	136813150	136813250	Lyz-893-Mln-A	174	-
chr3	136929050	136929150	Lyz-879-Spl-A	100	-
chr3	138746750	138746850	Lyz-817-Liv-A	5355	-
chr3	152198750	152198850	Lyz-439-Hrt-A	17978	-
chr3	152444750	152444850	Lyz-786-Spl-A	1349	-
chr3	152444750	152444850	Lyz-786-Liv-A	1516	-
chr3	152444750	152444850	Lyz-786-Thy-A	2270	-
chr3	152444750	152444850	Lyz-786-Lng-A	2530	-
chr3	157275450	157275550	Lyz-708-Thy-A	3050	-
chr3	157568850	157568950	Lyz-494-Thy-A	1	+
chr3	157568850	157568950	Lyz-444-Pan-A	28847	+
chr3	158861050	158861150	Lyz-785-Liv-A	129	-
chr4	3515150	3515250	Lyz-893-Pan-A	28	-
chr4	3740050	3740150	Lyz-893-Pan-A	23361	+
chr4	3780650	3780750	Lyz-893-Pan-A	4112	-
chr4	3936050	3936150	Lyz-893-Mln-A	937	-
chr4	10754950	10755050	Lyz-893-Mln-A	5223	+
chr4	13741450	13741550	Lyz-708-Thy-A	55	+
chr4	15755250	15755350	Lyz-786-Lng-A	2053	-
chr4	16095150	16095250	Lyz-760-Liv-A	3145	+
chr4	19523050	19523150	Lyz-786-Lng-A	1189	-
chr4	19586150	19586250	Lyz-708-Thy-A	173	+
chr4	19670850	19670950	Lyz-728-Dia-A	3053	+
chr4	19885450	19885550	Lyz-728-Mln-A	209	+
chr4	19885450	19885550	Lyz-728-Dia-A	18293	+
chr4	21734250	21734350	Lyz-728-Mln-A	367	+
chr4	21783550	21783650	Lyz-760-Liv-A	16810	+
chr4	32237250	32237350	Lyz-787-Liv-A	1	+
chr4	32237250	32237350	Lyz-786-Liv-A	194	+
chr4	32237250	32237350	Lyz-786-Lng-A	1871	+
chr4	32270950	32271050	Lyz-728-Dia-A	610	-
chr4	32283450	32283550	Lyz-728-Dia-A	134	+
chr4	32283450	32283550	Lyz-728-Mln-A	48036	+
chr4	32287650	32287750	Lyz-612-Liv-A	16122	+
chr4	32346550	32346650	Lyz-620-Lng-A	1	+
chr4	32346550	32346650	Lyz-575-Liv-A	20727	+
chr4	32356750	32356850	Lyz-893-Liv-A	33	+
chr4	32356850	32356950	Lyz-893-Mln-A	13827	+
chr4	32357050	32357150	Lyz-893-Mln-A	173	+
chr4	32370150	32370250	Lyz-760-Liv-A	218	+
chr4	32371550	32371650	Lyz-879-Spl-A	1994	+
chr4	32445650	32445750	Lyz-621-Spl-A	28	+
chr4	32757050	32757150	Lyz-575-Liv-A	9334	-
chr4	33245850	33245950	Lyz-728-Mln-A	214	-
chr4	33421150	33421250	Lyz-431-Fat-A	9372	-
chr4	34698050	34698150	Lyz-786-Thy-A	283	+
chr4	38218450	38218550	Lyz-621-Spl-A	5	+
chr4	38667550	38667650	Lyz-786-Liv-A	149	+
chr4	38667550	38667650	Lyz-786-Spl-A	273	+
chr4	38667550	38667650	Lyz-786-Lng-A	2548	+
chr4	40888450	40888550	Lyz-841-Pan-A	1	-
chr4	40888450	40888550	Lyz-786-Lng-A	6713	-
chr4	40888450	40888550	Lyz-786-Liv-A	9237	-
chr4	41435350	41435450	Lyz-787-Liv-A	1	-
chr4	41435350	41435450	Lyz-893-Pan-A	32891	+
chr4	43060350	43060450	Lyz-786-Liv-A	38	+
chr4	43371150	43371250	Lyz-786-Lng-A	2118	-
chr4	43509550	43509650	Lyz-728-Liv-A	114	+
chr4	44149750	44149850	Lyz-708-Thy-A	32	+
chr4	44788850	44788950	Lyz-786-Lng-A	3719	+
chr4	44788850	44788950	Lyz-786-Liv-A	10301	+
chr4	47777950	47778050	Lyz-840-Spl-A	234	+
chr4	48160550	48160650	Lyz-728-Dia-A	3301	+
chr4	48206450	48206550	Lyz-893-Liv-A	39	-
chr4	48430550	48430650	Lyz-893-Pan-A	68	+
chr4	49648150	49648250	Lyz-728-Dia-A	2468	+
chr4	51782650	51782750	Lyz-893-Spl-A	106	-
chr4	51782650	51782750	Lyz-840-Spl-A	353	-
chr4	51782650	51782750	Lyz-840-Spl-A	1434	+
chr4	52055350	52055450	Lyz-733-Thy-A	6086	+
chr4	58378950	58379050	Lyz-708-Thy-A	597	+
chr4	58413850	58413950	Lyz-786-Lng-A	1787	+
chr4	58413850	58413950	Lyz-786-Liv-A	5140	+
chr4	58880550	58880650	Lyz-893-Mln-A	340	+
chr4	59005350	59005450	Lyz-760-Liv-A	40526	-
chr4	59041750	59041850	Lyz-708-Thy-A	439	-
chr4	62381250	62381350	Lyz-893-Mln-A	159	-
chr4	62381250	62381350	Lyz-893-Liv-A	910	-
chr4	62381250	62381350	Lyz-893-Pan-A	1467	-
chr4	62733850	62733950	Lyz-817-Liv-A	66	+
chr4	62892250	62892350	Lyz-840-Fat-A	16464	-
chr4	63204950	63205050	Lyz-412-Liv-A	1	-
chr4	63204950	63205050	Lyz-431-Spl-A	1	+
chr4	63204950	63205050	Lyz-620-Lng-A	2	-
chr4	63204950	63205050	Lyz-786-Thy-A	87	-
chr4	63204950	63205050	Lyz-786-Liv-A	2457	-
chr4	63204950	63205050	Lyz-786-Lng-A	5588	-
chr4	63682150	63682250	Lyz-893-Liv-A	120	+
chr4	63682150	63682250	Lyz-893-Pan-A	371	+
chr4	63682150	63682250	Lyz-893-Mln-A	1398	+
chr4	64497850	64497950	Lyz-544-Asc-A	241	+
chr4	64497950	64498050	Lyz-544-Asc-A	322	+
chr4	69440250	69440350	Lyz-728-Dia-A	382	+
chr4	70444350	70444450	Lyz-893-Mln-A	68	+
chr4	71924350	71924450	Lyz-840-Spl-A	37	-
chr4	72218050	72218150	Lyz-879-Spl-A	54	+
chr4	74346450	74346550	Lyz-728-Liv-A	5697	+
chr4	75246350	75246450	Lyz-893-Mln-A	42	+
chr4	76811850	76811950	Lyz-840-Spl-A	1076	+
chr4	76811850	76811950	Lyz-728-Mln-A	1920	-
chr4	76811850	76811950	Lyz-728-Dia-A	26173	-
chr4	77463750	77463850	Lyz-412-Liv-A	1	+
chr4	77463750	77463850	Lyz-431-Spl-A	1	-
chr4	77463750	77463850	Lyz-433-Spl-A	1	+
chr4	77463750	77463850	Lyz-494-Thy-A	1	+
chr4	77463750	77463850	Lyz-544-Liv-A	3	+
chr4	77463750	77463850	Lyz-786-Liv-A	2163	-
chr4	77463750	77463850	Lyz-786-Lng-A	210648	-
chr4	79824850	79824950	Lyz-431-Asc-A	46	-
chr4	80731650	80731750	Lyz-550-Fat-A	20	-
chr4	81427750	81427850	Lyz-708-Thy-A	325	+
chr4	82822950	82823050	Lyz-840-Spl-A	276	-
chr4	83431750	83431850	Lyz-817-Liv-A	777	+
chr4	86828950	86829050	Lyz-817-Liv-A	3245	+
chr4	87284850	87284950	Lyz-841-Che-A	3903	-
chr4	90887950	90888050	Lyz-728-Dia-A	337	+
chr4	94555450	94555550	Lyz-893-Mln-A	3294	-
chr4	94555450	94555550	Lyz-893-Liv-A	3757	-
chr4	98925850	98925950	Lyz-787-Liv-A	1	+
chr4	98925850	98925950	Lyz-728-Dia-A	3518	+
chr4	98925850	98925950	Lyz-728-Spl-A	71544	+
chr4	101236650	101236750	Lyz-266-Liv-A	215	+
chr4	101254050	101254150	Lyz-893-Mln-A	1763	-
chr4	101254050	101254150	Lyz-893-Liv-A	15381	-
chr4	102596950	102597050	Lyz-433-Spl-A	1	-
chr4	102596950	102597050	Lyz-879-Liv-A	15434	-
chr4	103251350	103251450	Lyz-575-Spl-A	317	+
chr4	108107250	108107350	Lyz-573-Liv-A	6997	+
chr4	108729350	108729450	Lyz-786-Liv-A	209	-
chr4	108729350	108729450	Lyz-786-Lng-A	572	-
chr4	111722650	111722750	Lyz-817-Spl-A	356	-
chr4	115052050	115052150	Lyz-431-Spl-A	1	+
chr4	115052050	115052150	Lyz-786-Spl-A	156	+
chr4	115052050	115052150	Lyz-786-Liv-A	690	+
chr4	115052050	115052150	Lyz-786-Thy-A	14776	+
chr4	115052050	115052150	Lyz-786-Lng-A	39030	+
chr4	115842450	115842550	Lyz-786-Thy-A	1514	+
chr4	116471750	116471850	Lyz-840-Spl-A	124	-
chr4	117167650	117167750	Lyz-412-Liv-A	1	-
chr4	117167650	117167750	Lyz-433-Spl-A	1	-
chr4	117167650	117167750	Lyz-494-Thy-A	1	-
chr4	117167650	117167750	Lyz-620-Lng-A	1	-
chr4	117167650	117167750	Lyz-431-Spl-A	2	+
chr4	117167650	117167750	Lyz-841-Pan-A	2	-
chr4	117167650	117167750	Lyz-786-Liv-A	945	+
chr4	117167650	117167750	Lyz-786-Thy-A	7958	+
chr4	117167650	117167750	Lyz-786-Lng-A	212297	+
chr4	118136250	118136350	Lyz-620-Spl-A	1	-
chr4	118136250	118136350	Lyz-786-Liv-A	4819	-
chr4	118136250	118136350	Lyz-786-Thy-A	13018	-
chr4	118136250	118136350	Lyz-786-Lng-A	23986	-
chr4	119226150	119226250	Lyz-708-Thy-A	335	+
chr4	119551550	119551650	Lyz-841-Che-A	206	+
chr4	123395750	123395850	Lyz-412-Liv-A	1	+
chr4	123395750	123395850	Lyz-494-Thy-A	1	+
chr4	123395750	123395850	Lyz-573-Liv-A	128463	+
chr4	123585950	123586050	Lyz-433-Spl-A	1	-
chr4	123585950	123586050	Lyz-841-Pan-A	1	-
chr4	123585950	123586050	Lyz-728-Dia-A	14783	-
chr4	126059550	126059650	Lyz-728-Fat-A	1039	-
chr4	129002550	129002650	Lyz-728-Dia-A	344	+
chr4	129826150	129826250	Lyz-787-Liv-A	1	-
chr4	129826150	129826250	Lyz-841-Pan-A	1	-
chr4	129826150	129826250	Lyz-879-Liv-A	39864	-
chr4	130714250	130714350	Lyz-433-Spl-A	1	-
chr4	130714250	130714350	Lyz-787-Liv-A	1	-
chr4	130714250	130714350	Lyz-620-Lng-A	2	-
chr4	130714250	130714350	Lyz-841-Che-A	56004	-
chr4	131878350	131878450	Lyz-893-Mln-A	1938	-
chr4	131878350	131878450	Lyz-893-Liv-A	4679	-
chr4	131878350	131878450	Lyz-893-Pan-A	7554	-
chr4	131906350	131906450	Lyz-431-Spl-A	1	-
chr4	131906350	131906450	Lyz-815-Liv-A	809	-
chr4	131906350	131906450	Lyz-815-Liv-B	59169	-
chr4	132924950	132925050	Lyz-867-Liv-A	44560	-
chr4	133837750	133837850	Lyz-612-Liv-A	21	-
chr4	133949350	133949450	Lyz-575-Spl-A	39	-
chr4	135910750	135910850	Lyz-433-Spl-A	1	+
chr4	135910750	135910850	Lyz-787-Liv-A	2	+
chr4	135910750	135910850	Lyz-786-Liv-A	2689	-
chr4	135910750	135910850	Lyz-786-Lng-A	228551	-
chr4	136528150	136528250	Lyz-893-Spl-A	309	-
chr4	136528150	136528250	Lyz-893-Mln-A	2384	-
chr4	138190050	138190150	Lyz-708-Thy-A	5201	+
chr4	140282850	140282950	Lyz-513-Liv-A	30	+
chr4	141789950	141790050	Lyz-817-Liv-A	16975	-
chr4	144900450	144900550	Lyz-728-Mln-A	52	-
chr4	147514950	147515050	Lyz-728-Dia-A	112	-
chr4	149381850	149381950	Lyz-786-Lng-A	566	+
chr4	150824550	150824650	Lyz-840-Pan-A	1736	+
chr4	151884650	151884750	Lyz-733-Spl-A	203	-
chr4	155510950	155511050	Lyz-840-Pan-A	52369	+
chr4	155516050	155516150	Lyz-893-Liv-A	88	+
chr4	155516050	155516150	Lyz-893-Mln-A	1620	+
chr5	3343250	3343350	Lyz-431-Spl-A	1	-
chr5	3343250	3343350	Lyz-817-Liv-A	3970	+
chr5	14375650	14375750	Lyz-728-Dia-A	5434	-
chr5	14671750	14671850	Lyz-728-Dia-A	1716	+
chr5	14791050	14791150	Lyz-575-Liv-A	455	-
chr5	18831250	18831350	Lyz-575-Spl-A	87	+
chr5	18831250	18831350	Lyz-785-Pan-A	220	+
chr5	28169850	28169950	Lyz-464-Liv-B	3099	+
chr5	33833350	33833450	Lyz-708-Thy-A	800	+
chr5	34247850	34247950	Lyz-708-Thy-A	2726	+
chr5	34259550	34259650	Lyz-786-Liv-A	59	-
chr5	34811250	34811350	Lyz-840-Spl-A	103	-
chr5	37960850	37960950	Lyz-431-Liv-A	164	-
chr5	43135550	43135650	Lyz-431-Spl-A	1	-
chr5	43135550	43135650	Lyz-787-Liv-A	1	+
chr5	43135550	43135650	Lyz-893-Mln-A	1012	+
chr5	43135550	43135650	Lyz-893-Liv-A	2711	+
chr5	43135550	43135650	Lyz-893-Spl-A	75467	+
chr5	43239950	43240050	Lyz-840-Fat-A	128	-
chr5	43258650	43258750	Lyz-893-Liv-A	169	+
chr5	45809450	45809550	Lyz-786-Liv-A	601	+
chr5	47823450	47823550	Lyz-785-Pan-A	55	+
chr5	60076050	60076150	Lyz-785-Pan-A	534	+
chr5	60375150	60375250	Lyz-879-Spl-A	117	-
chr5	62634350	62634450	Lyz-840-Pan-A	21477	-
chr5	63032150	63032250	Lyz-621-Spl-A	13	-
chr5	72321650	72321750	Lyz-431-Liv-A	68	-
chr5	73469850	73469950	Lyz-431-Lng-A	660	-
chr5	73539750	73539850	Lyz-620-Lng-A	1	+
chr5	73539750	73539850	Lyz-815-Liv-B	22153	+
chr5	74418050	74418150	Lyz-893-Pan-A	55	-
chr5	76000250	76000350	Lyz-787-Liv-A	1	+
chr5	76000250	76000350	Lyz-786-Lng-A	146732	-
chr5	76000750	76000850	Lyz-786-Lng-A	1597	+
chr5	76000750	76000850	Lyz-786-Liv-A	2956	+
chr5	90807150	90807250	Lyz-412-Liv-A	1	-
chr5	90807150	90807250	Lyz-464-Liv-B	98144	-
chr5	92227750	92227850	Lyz-431-Spl-A	1	+
chr5	92227750	92227850	Lyz-787-Liv-A	1	-
chr5	92227750	92227850	Lyz-841-Spl-A	34145	-
chr5	92426150	92426250	Lyz-815-Liv-B	1436	-
chr5	100386750	100386850	Lyz-879-Spl-A	28152	+
chr5	103811450	103811550	Lyz-620-Spl-A	1	+
chr5	103811450	103811550	Lyz-787-Liv-A	1	-
chr5	103811450	103811550	Lyz-841-Pan-A	1	-
chr5	103811450	103811550	Lyz-431-Lng-A	249783	+
chr5	104026650	104026750	Lyz-841-Spl-A	5053	-
chr5	104204450	104204550	Lyz-431-Liv-A	12	+
chr5	106915850	106915950	Lyz-840-Spl-A	208	+
chr5	115055750	115055850	Lyz-760-Liv-A	2044	+
chr5	116753350	116753450	Lyz-893-Mln-A	59	+
chr5	118622050	118622150	Lyz-841-Liv-A	5256	+
chr5	118764850	118764950	Lyz-433-Spl-A	1	+
chr5	118764850	118764950	Lyz-787-Liv-A	2	+
chr5	118764850	118764950	Lyz-841-Pan-A	2	+
chr5	118764850	118764950	Lyz-815-Liv-A	96272	+
chr5	120557150	120557250	Lyz-840-Spl-A	66	+
chr5	120557150	120557250	Lyz-840-Spl-A	541	-
chr5	122346150	122346250	Lyz-575-Spl-A	25	-
chr5	122346150	122346250	Lyz-785-Pan-A	208	-
chr5	123014250	123014350	Lyz-760-Liv-A	24713	-
chr5	123017350	123017450	Lyz-620-Lng-A	2	-
chr5	123017350	123017450	Lyz-817-Liv-A	9534	-
chr5	123021750	123021850	Lyz-433-Spl-A	1	-
chr5	123021750	123021850	Lyz-787-Liv-A	1	-
chr5	123021750	123021850	Lyz-840-Pan-A	33066	-
chr5	123021750	123021850	Lyz-840-Fat-A	53343	-
chr5	124064250	124064350	Lyz-620-Spl-A	1	+
chr5	124064250	124064350	Lyz-708-Thy-A	8425	-
chr5	124443550	124443650	Lyz-840-Liv-A	1499	+
chr5	124443550	124443650	Lyz-840-Pan-A	12634	+
chr5	125022050	125022150	Lyz-708-Thy-A	1836	-
chr5	125073250	125073350	Lyz-612-Liv-A	693	+
chr5	125946450	125946550	Lyz-893-Pan-A	321	+
chr5	135732850	135732950	Lyz-786-Lng-A	1962	+
chr5	137546050	137546150	Lyz-708-Thy-A	48	-
chr5	137622250	137622350	Lyz-786-Liv-A	219	+
chr5	140576250	140576350	Lyz-786-Liv-A	394	+
chr5	140576250	140576350	Lyz-786-Spl-A	1576	+
chr5	142729950	142730050	Lyz-841-Che-A	147	+
chr5	145184850	145184950	Lyz-733-Spl-A	54	+
chr5	145184850	145184950	Lyz-841-Spl-A	60	-
chr5	145184850	145184950	Lyz-785-Pan-A	476	-
chr6	3391750	3391850	Lyz-550-Fat-A	188	-
chr6	7968550	7968650	Lyz-841-Pan-A	1	+
chr6	7968550	7968650	Lyz-439-Pan-A	49734	-
chr6	7968550	7968650	Lyz-439-Lng-A	96322	-
chr6	15758550	15758650	Lyz-841-Pan-A	1	+
chr6	15758550	15758650	Lyz-439-Lng-A	60014	+
chr6	17062150	17062250	Lyz-893-Spl-A	60	-
chr6	17062150	17062250	Lyz-840-Spl-A	150	-
chr6	17062150	17062250	Lyz-840-Spl-A	672	+
chr6	17876950	17877050	Lyz-893-Pan-A	1466	+
chr6	18766550	18766650	Lyz-513-Liv-A	5487	+
chr6	19267950	19268050	Lyz-431-Liv-A	19	+
chr6	20050650	20050750	Lyz-431-Liv-A	23	-
chr6	20555850	20555950	Lyz-573-Lng-A	12	+
chr6	28350650	28350750	Lyz-439-Liv-B	75	+
chr6	30599350	30599450	Lyz-893-Mln-A	204	+
chr6	31402250	31402350	Lyz-787-Liv-A	1	+
chr6	31402250	31402350	Lyz-841-Che-A	9456	+
chr6	33282550	33282650	Lyz-708-Thy-A	74	+
chr6	33509350	33509450	Lyz-431-Fat-A	9023	+
chr6	33524650	33524750	Lyz-708-Thy-A	36	+
chr6	34720350	34720450	Lyz-708-Thy-A	959	-
chr6	38777050	38777150	Lyz-817-Liv-A	10147	+
chr6	39221750	39221850	Lyz-728-Dia-A	412	-
chr6	51581750	51581850	Lyz-893-Liv-A	141	+
chr6	52269450	52269550	Lyz-840-Pan-A	58	+
chr6	53289750	53289850	Lyz-439-Liv-B	44452	+
chr6	53641150	53641250	Lyz-787-Liv-A	1	+
chr6	53641150	53641250	Lyz-840-Pan-A	5088	+
chr6	56764450	56764550	Lyz-786-Spl-A	21	-
chr6	56764450	56764550	Lyz-786-Liv-A	1189	-
chr6	56764450	56764550	Lyz-786-Lng-A	1781	-
chr6	56764450	56764550	Lyz-786-Thy-A	11373	-
chr6	65484750	65484850	Lyz-786-Liv-A	477	+
chr6	66779350	66779450	Lyz-708-Thy-A	31	-
chr6	71929750	71929850	Lyz-786-Liv-A	37	+
chr6	76488450	76488550	Lyz-893-Pan-A	121	-
chr6	81512550	81512650	Lyz-728-Dia-A	935	+
chr6	82103650	82103750	Lyz-785-Liv-A	88	-
chr6	82528450	82528550	Lyz-708-Thy-A	216	+
chr6	83826350	83826450	Lyz-786-Liv-A	35	+
chr6	89435050	89435150	Lyz-728-Dia-A	7562	+
chr6	91714550	91714650	Lyz-620-Lng-A	1	+
chr6	95493250	95493350	Lyz-431-Liv-A	11	+
chr6	96306250	96306350	Lyz-412-Hft-A	9563	-
chr6	97865250	97865350	Lyz-840-Fat-A	54	+
chr6	97891750	97891850	Lyz-620-Lng-A	1	-
chr6	97891750	97891850	Lyz-621-Liv-A	93089	+
chr6	97933850	97933950	Lyz-786-Liv-A	449	+
chr6	97933850	97933950	Lyz-786-Lng-A	11609	+
chr6	97963550	97963650	Lyz-893-Pan-A	573	+
chr6	97963550	97963650	Lyz-893-Liv-A	1868	+
chr6	98012750	98012850	Lyz-412-Liv-A	2	+
chr6	98012750	98012850	Lyz-840-Liv-A	71284	+
chr6	99181350	99181450	Lyz-728-Dia-A	2272	-
chr6	99450650	99450750	Lyz-786-Liv-A	37	-
chr6	103476650	103476750	Lyz-412-Hft-A	13686	+
chr6	103649150	103649250	Lyz-544-Asc-A	155	+
chr6	106762650	106762750	Lyz-620-Lng-A	1	-
chr6	106762650	106762750	Lyz-431-Asc-A	2694	-
chr6	106762650	106762750	Lyz-431-Fat-A	18950	-
chr6	106958450	106958550	Lyz-728-Mln-A	13091	+
chr6	108747650	108747750	Lyz-621-Liv-A	180	+
chr6	108933250	108933350	Lyz-550-Fat-A	27	+
chr6	113383650	113383750	Lyz-785-Spl-A	315	+
chr6	115645650	115645750	Lyz-893-Pan-A	255	-
chr6	115646150	115646250	Lyz-412-Liv-A	1	-
chr6	115646150	115646250	Lyz-575-Spl-A	65	-
chr6	115646150	115646250	Lyz-575-Liv-A	24012	-
chr6	115646150	115646250	Lyz-575-Fat-A	153948	-
chr6	115650350	115650450	Lyz-708-Thy-A	352	-
chr6	115650550	115650650	Lyz-620-Lng-A	1	-
chr6	115650550	115650650	Lyz-431-Asc-A	18	-
chr6	115650550	115650650	Lyz-840-Spl-A	52	+
chr6	115650550	115650650	Lyz-728-Spl-A	69	-
chr6	115650550	115650650	Lyz-433-Liv-A	143	-
chr6	115654050	115654150	Lyz-841-Pan-A	1	+
chr6	115654050	115654150	Lyz-786-Spl-A	111	-
chr6	115654050	115654150	Lyz-786-Liv-A	8005	-
chr6	115654050	115654150	Lyz-786-Thy-A	8928	-
chr6	115654050	115654150	Lyz-786-Lng-A	43740	-
chr6	115657950	115658050	Lyz-786-Liv-A	793	-
chr6	115674150	115674250	Lyz-620-Liv-A	12090	-
chr6	115674950	115675050	Lyz-760-Spl-A	65	-
chr6	115795550	115795650	Lyz-817-Liv-A	2252	-
chr6	117382150	117382250	Lyz-431-Liv-A	25	-
chr6	120081450	120081550	Lyz-728-Dia-A	2588	+
chr6	120459850	120459950	Lyz-708-Thy-A	1907	-
chr6	122560850	122560950	Lyz-431-Fat-A	59	-
chr6	122689750	122689850	Lyz-893-Liv-A	1588	-
chr6	123083050	123083150	Lyz-550-Fat-A	88	-
chr6	123084050	123084150	Lyz-785-Liv-A	111	-
chr6	124689750	124689850	Lyz-840-Fat-A	281	+
chr6	125004050	125004150	Lyz-708-Thy-A	11468	+
chr6	128818750	128818850	Lyz-708-Thy-A	56	-
chr6	128819150	128819250	Lyz-708-Thy-A	163	+
chr6	129251950	129252050	Lyz-840-Spl-A	131	-
chr6	134520350	134520450	Lyz-708-Thy-A	37	+
chr6	138062850	138062950	Lyz-620-Lng-A	90	-
chr6	139941950	139942050	Lyz-431-Liv-A	125	+
chr6	141292350	141292450	Lyz-573-Lng-A	11	-
chr6	144183850	144183950	Lyz-841-Spl-A	55	+
chr6	147211250	147211350	Lyz-431-Liv-A	13	-
chr7	3905950	3906050	Lyz-708-Thy-A	290	+
chr7	16560250	16560350	Lyz-620-Lng-A	1	-
chr7	16560250	16560350	Lyz-841-Pan-A	1	-
chr7	16560250	16560350	Lyz-786-Liv-A	3573	-
chr7	16560250	16560350	Lyz-786-Thy-A	4067	-
chr7	16560250	16560350	Lyz-786-Lng-A	5669	-
chr7	19741350	19741450	Lyz-561-Liv-A	18950	-
chr7	24532150	24532250	Lyz-815-Liv-B	33059	+
chr7	25999650	25999750	Lyz-550-Fat-A	27	+
chr7	26341250	26341350	Lyz-786-Lng-A	852	-
chr7	27584750	27584850	Lyz-786-Lng-A	2604	+
chr7	27584750	27584850	Lyz-786-Liv-A	3619	+
chr7	27598350	27598450	Lyz-708-Thy-A	4024	+
chr7	30278150	30278250	Lyz-841-Pan-A	1	+
chr7	30278150	30278250	Lyz-815-Liv-A	49578	+
chr7	30547350	30547450	Lyz-787-Liv-A	1	+
chr7	30547350	30547450	Lyz-841-Pan-A	1	+
chr7	30547350	30547450	Lyz-786-Liv-A	1125	+
chr7	30547350	30547450	Lyz-786-Lng-A	6790	+
chr7	30547350	30547450	Lyz-786-Spl-A	22521	+
chr7	31130850	31130950	Lyz-786-Lng-A	1080	+
chr7	31130850	31130950	Lyz-786-Thy-A	1581	+
chr7	31130850	31130950	Lyz-786-Liv-A	2619	+
chr7	36137650	36137750	Lyz-786-Lng-A	371	-
chr7	37520650	37520750	Lyz-573-Lng-A	11	-
chr7	41367350	41367450	Lyz-550-Fat-A	29	-
chr7	47001350	47001450	Lyz-412-Hft-A	601	+
chr7	47136950	47137050	Lyz-728-Dia-A	6520	-
chr7	48914350	48914450	Lyz-708-Thy-A	4350	-
chr7	61741050	61741150	Lyz-817-Liv-A	36	-
chr7	62077350	62077450	Lyz-575-Fat-A	47	-
chr7	66341450	66341550	Lyz-786-Thy-A	623	-
chr7	67445050	67445150	Lyz-708-Liv-A	47	+
chr7	67523050	67523150	Lyz-760-Liv-A	15173	+
chr7	68635950	68636050	Lyz-893-Pan-A	55	+
chr7	73038550	73038650	Lyz-785-Pan-A	53	-
chr7	75429050	75429150	Lyz-708-Thy-A	228	-
chr7	75850050	75850150	Lyz-786-Liv-A	53	-
chr7	75850050	75850150	Lyz-786-Lng-A	1749	-
chr7	76535250	76535350	Lyz-575-Liv-A	67	-
chr7	77603050	77603150	Lyz-893-Spl-A	52	-
chr7	77647750	77647850	Lyz-841-Che-A	14074	-
chr7	78922650	78922750	Lyz-786-Lng-A	627	+
chr7	79656550	79656650	Lyz-573-Liv-A	627	+
chr7	79914750	79914850	Lyz-728-Dia-A	103	-
chr7	80358550	80358650	Lyz-840-Spl-A	4916	+
chr7	81294050	81294150	Lyz-620-Lng-A	1	-
chr7	81294050	81294150	Lyz-728-Dia-A	6669	-
chr7	83098350	83098450	Lyz-412-Liv-A	1	-
chr7	83098350	83098450	Lyz-841-Pan-A	1	-
chr7	83098350	83098450	Lyz-841-Che-A	46579	-
chr7	83490450	83490550	Lyz-573-Lng-A	11	-
chr7	83518150	83518250	Lyz-412-Hft-A	408	+
chr7	86239550	86239650	Lyz-733-Spl-A	72	-
chr7	87462050	87462150	Lyz-708-Thy-A	4856	+
chr7	89183950	89184050	Lyz-728-Dia-A	1086	-
chr7	89207050	89207150	Lyz-708-Thy-A	93	+
chr7	89401450	89401550	Lyz-544-Liv-A	1052	-
chr7	92665350	92665450	Lyz-431-Spl-A	1	-
chr7	92665350	92665450	Lyz-620-Spl-A	1	-
chr7	92665350	92665450	Lyz-412-Liv-A	2	+
chr7	92665350	92665450	Lyz-620-Lng-A	2	+
chr7	92665350	92665450	Lyz-787-Liv-A	2	+
chr7	92665350	92665450	Lyz-841-Pan-A	2	+
chr7	92665350	92665450	Lyz-841-Liv-A	3	+
chr7	92665350	92665450	Lyz-544-Liv-A	5	+
chr7	92665350	92665450	Lyz-760-Spl-A	8	-
chr7	92665350	92665450	Lyz-786-Liv-A	654	-
chr7	92665350	92665450	Lyz-786-Lng-A	319249	-
chr7	94111050	94111150	Lyz-439-Spl-A	35	+
chr7	94111050	94111150	Lyz-439-Liv-A	218	+
chr7	97147850	97147950	Lyz-786-Liv-A	591	+
chr7	97180050	97180150	Lyz-728-Dia-A	239	+
chr7	97539250	97539350	Lyz-893-Mln-A	356	-
chr7	98085050	98085150	Lyz-708-Thy-A	2101	-
chr7	101077450	101077550	Lyz-893-Spl-A	39	+
chr7	101630150	101630250	Lyz-893-Liv-A	511	-
chr7	102313450	102313550	Lyz-433-Spl-A	1	-
chr7	102313450	102313550	Lyz-841-Pan-A	1	-
chr7	102313450	102313550	Lyz-879-Spl-A	22646	+
chr7	102332050	102332150	Lyz-840-Fat-A	4361	-
chr7	107348550	107348650	Lyz-708-Thy-A	599	-
chr7	109953650	109953750	Lyz-708-Thy-A	93	-
chr7	110022750	110022850	Lyz-708-Thy-A	9856	+
chr7	118879350	118879450	Lyz-893-Mln-A	3143	+
chr7	118879350	118879450	Lyz-893-Liv-A	3655	+
chr7	119950250	119950350	Lyz-573-Uln-A	15643	-
chr7	120631050	120631150	Lyz-893-Liv-A	40	+
chr7	120631050	120631150	Lyz-893-Mln-A	686	+
chr7	122010250	122010350	Lyz-760-Liv-A	1678	+
chr7	128031650	128031750	Lyz-879-Spl-A	28591	-
chr7	130392850	130392950	Lyz-412-Liv-A	1	+
chr7	130392850	130392950	Lyz-786-Lng-A	13207	-
chr7	134217750	134217850	Lyz-785-Pan-A	69	-
chr7	143519250	143519350	Lyz-433-Spl-A	1	+
chr7	143519250	143519350	Lyz-620-Lng-A	1	+
chr7	143519250	143519350	Lyz-841-Pan-A	1	+
chr7	143519250	143519350	Lyz-728-Dia-A	6995	-
chr7	143519250	143519350	Lyz-728-Mln-A	166101	-
chr7	145035950	145036050	Lyz-431-Fat-A	6775	+
chr7	145085050	145085150	Lyz-439-Hrt-A	5514	+
chr8	13782950	13783050	Lyz-785-Pan-A	88	+
chr8	25839550	25839650	Lyz-728-Mln-A	82	+
chr8	26424950	26425050	Lyz-621-Spl-A	11191	-
chr8	26843450	26843550	Lyz-431-Fat-A	44	+
chr8	28494550	28494650	Lyz-728-Dia-A	710	-
chr8	33778550	33778650	Lyz-893-Pan-A	81	-
chr8	34832750	34832850	Lyz-561-Liv-A	66840	+
chr8	40891050	40891150	Lyz-513-Liv-A	9510	-
chr8	41260650	41260750	Lyz-433-Spl-A	1	+
chr8	41260650	41260750	Lyz-575-Spl-A	35896	-
chr8	50810650	50810750	Lyz-573-Liv-A	2096	+
chr8	52115950	52116050	Lyz-573-Lng-A	5344	-
chr8	53279450	53279550	Lyz-620-Spl-A	1	+
chr8	53279450	53279550	Lyz-841-Che-A	42234	+
chr8	66415750	66415850	Lyz-893-Mln-A	1345	-
chr8	66415750	66415850	Lyz-893-Liv-A	5280	-
chr8	68104150	68104250	Lyz-431-Spl-A	2	+
chr8	68104150	68104250	Lyz-815-Liv-B	41872	+
chr8	72504950	72505050	Lyz-760-Liv-A	31288	-
chr8	76478450	76478550	Lyz-573-Lng-A	28	-
chr8	84871550	84871650	Lyz-815-Liv-A	1895	-
chr8	84943450	84943550	Lyz-733-Spl-A	6	+
chr8	86078050	86078150	Lyz-431-Fat-A	46	-
chr8	94940250	94940350	Lyz-573-Liv-A	64563	-
chr8	98139050	98139150	Lyz-760-Spl-A	8	+
chr8	104287850	104287950	Lyz-815-Liv-B	132	-
chr8	107475050	107475150	Lyz-841-Liv-A	4	+
chr8	111425050	111425150	Lyz-621-Spl-A	15	-
chr8	116948650	116948750	Lyz-433-Spl-A	1	+
chr8	116948650	116948750	Lyz-841-Pan-A	1	+
chr8	116948650	116948750	Lyz-786-Thy-A	110	-
chr8	116948650	116948750	Lyz-786-Liv-A	253	-
chr8	116948650	116948750	Lyz-786-Lng-A	70064	-
chr8	117547950	117548050	Lyz-879-Spl-A	4573	+
chr8	122180050	122180150	Lyz-728-Dia-A	19513	+
chr8	122617750	122617850	Lyz-728-Dia-A	444	+
chr8	122966750	122966850	Lyz-412-Hft-A	17386	-
chr8	124034950	124035050	Lyz-786-Thy-A	2984	-
chr8	128836350	128836450	Lyz-893-Spl-A	1398	+
chr8	129150850	129150950	Lyz-550-Fat-A	40	-
chr9	3018350	3018450	Lyz-513-Liv-A	14	+
chr9	3018450	3018550	Lyz-513-Liv-A	19	-
chr9	3025450	3025550	Lyz-708-Thy-A	2484	+
chr9	4971650	4971750	Lyz-708-Thy-A	542	+
chr9	6127650	6127750	Lyz-893-Spl-A	57	-
chr9	7507850	7507950	Lyz-893-Pan-A	8209	+
chr9	19659550	19659650	Lyz-708-Thy-A	427	-
chr9	21147450	21147550	Lyz-785-Pan-A	1312	+
chr9	21964850	21964950	Lyz-620-Liv-A	86	+
chr9	22009350	22009450	Lyz-893-Liv-A	288	-
chr9	32467850	32467950	Lyz-575-Spl-A	2920	-
chr9	32468050	32468150	Lyz-573-Uln-A	18939	-
chr9	32471050	32471150	Lyz-728-Mln-A	879	-
chr9	32471050	32471150	Lyz-728-Dia-A	19949	-
chr9	32492850	32492950	Lyz-412-Liv-A	1	+
chr9	32492850	32492950	Lyz-620-Lng-A	1	+
chr9	32492850	32492950	Lyz-893-Pan-A	155	-
chr9	32492850	32492950	Lyz-893-Liv-A	227	-
chr9	32492850	32492950	Lyz-893-Mln-A	26805	-
chr9	32496550	32496650	Lyz-879-Spl-A	206	-
chr9	32496950	32497050	Lyz-760-Spl-A	301	-
chr9	32641450	32641550	Lyz-786-Liv-A	1249	+
chr9	34838950	34839050	Lyz-708-Thy-A	1339	-
chr9	37957350	37957450	Lyz-728-Dia-A	88	+
chr9	40787550	40787650	Lyz-412-Liv-A	1	+
chr9	40787550	40787650	Lyz-841-Pan-A	1	+
chr9	40787550	40787650	Lyz-728-Dia-A	47472	+
chr9	42455450	42455550	Lyz-728-Mln-A	6078	+
chr9	45287050	45287150	Lyz-708-Thy-A	142	+
chr9	45316850	45316950	Lyz-575-Spl-A	683	+
chr9	47814850	47814950	Lyz-786-Liv-A	878	+
chr9	50549650	50549750	Lyz-760-Spl-A	715	+
chr9	50549650	50549750	Lyz-760-Liv-A	6957	+
chr9	53112850	53112950	Lyz-760-Liv-A	2020	-
chr9	55762450	55762550	Lyz-760-Spl-A	24	+
chr9	56739950	56740050	Lyz-785-Pan-A	7419	-
chr9	57004450	57004550	Lyz-785-Pan-A	15009	-
chr9	57093150	57093250	Lyz-296-Liv-A	25	+
chr9	57099150	57099250	Lyz-513-Liv-A	1602	+
chr9	57101350	57101450	Lyz-573-Uln-A	13317	+
chr9	57102350	57102450	Lyz-841-Pan-A	1	+
chr9	57102350	57102450	Lyz-575-Fat-A	190	+
chr9	57102350	57102450	Lyz-575-Liv-A	50139	+
chr9	57672550	57672650	Lyz-708-Thy-A	6765	+
chr9	58800950	58801050	Lyz-620-Spl-A	2	-
chr9	58800950	58801050	Lyz-841-Liv-A	2	+
chr9	58800950	58801050	Lyz-787-Liv-A	3	+
chr9	58800950	58801050	Lyz-786-Thy-A	1747	-
chr9	58800950	58801050	Lyz-786-Liv-A	8579	-
chr9	58800950	58801050	Lyz-786-Lng-A	240282	-
chr9	59423950	59424050	Lyz-893-Pan-A	26	+
chr9	59434550	59434650	Lyz-893-Liv-A	268	-
chr9	59434550	59434650	Lyz-893-Mln-A	4438	-
chr9	66209950	66210050	Lyz-575-Spl-A	1176	+
chr9	66209950	66210050	Lyz-575-Fat-A	1230	+
chr9	66620050	66620150	Lyz-893-Spl-A	50	+
chr9	67317350	67317450	Lyz-412-Hft-A	1702	+
chr9	67460750	67460850	Lyz-708-Thy-A	2940	-
chr9	70373850	70373950	Lyz-893-Pan-A	1586	+
chr9	70440450	70440550	Lyz-431-Fat-A	455	+
chr9	70684850	70684950	Lyz-708-Thy-A	429	-
chr9	72998050	72998150	Lyz-841-Che-A	1023	+
chr9	77843450	77843550	Lyz-575-Spl-A	4574	-
chr9	92112550	92112650	Lyz-817-Spl-A	18	-
chr9	96563050	96563150	Lyz-841-Che-A	72	+
chr9	98991450	98991550	Lyz-841-Che-A	6275	-
chr9	99242550	99242650	Lyz-841-Che-A	1079	-
chr9	99280650	99280750	Lyz-494-Lng-A	680	+
chr9	99414950	99415050	Lyz-893-Pan-A	315	-
chr9	99414950	99415050	Lyz-893-Liv-A	396	-
chr9	100256850	100256950	Lyz-431-Fat-A	266	+
chr9	100397950	100398050	Lyz-439-Spl-A	211	+
chr9	100403050	100403150	Lyz-893-Pan-A	48	-
chr9	100403050	100403150	Lyz-893-Mln-A	91	-
chr9	100403050	100403150	Lyz-893-Spl-A	166	-
chr9	100403050	100403150	Lyz-893-Liv-A	1582	-
chr9	101870450	101870550	Lyz-573-Lng-A	27	+
chr9	103213350	103213450	Lyz-786-Thy-A	6834	-
chr9	103213350	103213450	Lyz-786-Lng-A	12132	-
chr9	103213350	103213450	Lyz-786-Liv-A	19986	-
chr9	104233650	104233750	Lyz-840-Pan-A	5422	-
chr9	107033250	107033350	Lyz-575-Liv-A	75	+
chr9	110556750	110556850	Lyz-575-Spl-A	9213	+
chr9	111119150	111119250	Lyz-785-Pan-A	429	+
chr9	111266050	111266150	Lyz-708-Thy-A	2213	-
chr9	113698750	113698850	Lyz-841-Liv-A	2	+
chr9	121060950	121061050	Lyz-786-Thy-A	608	-
chr9	121060950	121061050	Lyz-786-Lng-A	2100	-
chr9	121060950	121061050	Lyz-786-Spl-A	2416	-
chr9	121060950	121061050	Lyz-786-Liv-A	12409	-
chr9	121280450	121280550	Lyz-786-Liv-A	452	-
chr9	121280450	121280550	Lyz-786-Lng-A	2037	-
chr9	123491450	123491550	Lyz-733-Spl-A	26	+
chrX	7928750	7928850	Lyz-817-Liv-A	155780	-
chrX	9871750	9871850	Lyz-893-Spl-A	83	-
chrX	18208650	18208750	Lyz-728-Dia-A	102	-
chrX	18218450	18218550	Lyz-579-Che-A	448	-
chrX	18239450	18239550	Lyz-879-Spl-A	7198	-
chrX	23465450	23465550	Lyz-439-Hrt-A	84	-
chrX	23727150	23727250	Lyz-728-Mln-A	5962	+
chrX	42963550	42963650	Lyz-840-Spl-A	283	+
chrX	44280750	44280850	Lyz-550-Fat-A	27	-
chrX	46201550	46201650	Lyz-550-Fat-A	169	-
chrX	48336950	48337050	Lyz-760-Liv-A	100	+
chrX	49713050	49713150	Lyz-785-Liv-A	42	+
chrX	57297950	57298050	Lyz-786-Lng-A	17946	+
chrX	63494350	63494450	Lyz-786-Lng-A	568	-
chrX	68709650	68709750	Lyz-893-Mln-A	363	-
chrX	70802750	70802850	Lyz-728-Dia-A	355	+
chrX	73377750	73377850	Lyz-728-Mln-A	1892	-
chrX	75671350	75671450	Lyz-513-Liv-A	102	+
chrX	77360050	77360150	Lyz-787-Liv-A	1	+
chrX	77360050	77360150	Lyz-431-Asc-A	28	+
chrX	77360050	77360150	Lyz-786-Thy-A	62	+
chrX	77360050	77360150	Lyz-786-Spl-A	88	+
chrX	77360050	77360150	Lyz-786-Liv-A	91	+
chrX	77360050	77360150	Lyz-786-Lng-A	3024	+
chrX	78178750	78178850	Lyz-879-Liv-A	298	-
chrX	82469150	82469250	Lyz-433-Spl-A	1	+
chrX	86631750	86631850	Lyz-431-Liv-A	12	+
chrX	87601850	87601950	Lyz-431-Fat-A	213	-
chrX	89563350	89563450	Lyz-893-Spl-A	58	-
chrX	95707750	95707850	Lyz-785-Pan-A	285	-
chrX	97889450	97889550	Lyz-550-Fat-A	199	-
chrX	100599050	100599150	Lyz-893-Pan-A	96	-
chrX	102390150	102390250	Lyz-439-Pan-A	632	-
chrX	105868750	105868850	Lyz-840-Spl-A	143	+
chrX	105868750	105868850	Lyz-840-Spl-A	199	-
chrX	108298350	108298450	Lyz-785-Liv-A	243	-
chrX	108931950	108932050	Lyz-439-Hrt-A	18279	+
chrX	112332850	112332950	Lyz-573-Uln-A	59061	-
chrX	112685550	112685650	Lyz-573-Uln-A	3535	+
chrX	115773850	115773950	Lyz-621-Spl-A	4	-
chrX	115945750	115945850	Lyz-575-Liv-A	715	+
chrX	118790050	118790150	Lyz-621-Spl-A	5	-
chrX	118960550	118960650	Lyz-786-Thy-A	5292	+
chrX	122747750	122747850	Lyz-728-Dia-A	351	+
chrX	129683050	129683150	Lyz-786-Liv-A	214	+
chrX	129802950	129803050	Lyz-893-Pan-A	5027	+
chrX	129882050	129882150	Lyz-439-Lng-A	1083	-
chrX	130233250	130233350	Lyz-786-Thy-A	159	-
chrX	139687550	139687650	Lyz-786-Lng-A	1417	+
chrX	140960950	140961050	Lyz-708-Thy-A	80	+
chrX	143483050	143483150	Lyz-708-Thy-A	31	-
chrX	143483050	143483150	Lyz-544-Asc-A	94637	+
chrX	151519550	151519650	Lyz-708-Thy-A	138	+
chrX	156311150	156311250	Lyz-544-Asc-A	46774	+
chrX	157360750	157360850	Lyz-550-Fat-A	155	-
chrX	162731750	162731850	Lyz-841-Che-A	432	-
chrX	162872350	162872450	Lyz-786-Thy-A	3953	+
chrX	165263150	165263250	Lyz-840-Spl-A	187	+
*Chromosome address refers to mouse genome build Grcm38/mm10
