# Supplementary material for: Genetic Signature of Histiocytic Sarcoma Revealed by a Sleeping Beauty Transposon Genetic Screen in Mice
Source: PLoS One. 2014 May 14;9(5):e97280. doi: 10.1371/journal.pone.0097280 (PMC4020815; doi:10.1371/journal.pone.0097280)
Supplement: Table S5 — Non-redundant genomic regions containing transposon insertions (BED formatted text version). (BED) [file pone.0097280.s009.bed]

chr16	32897150	32897250	Lyz-266-Che-A	0.005534463	+
chr4	101236650	101236750	Lyz-266-Liv-A	0.001162759	+
chr1	69590250	69590350	Lyz-270-Pan-A	0.001256799	+
chr1	77092150	77092250	Lyz-270-Pan-A	0.001553704	-
chr1	138101550	138101650	Lyz-270-Pan-A	0.002343527	-
chr1	160950850	160950950	Lyz-270-Pan-A	0.139331763	+
chr1	163452350	163452450	Lyz-270-Pan-A	0.006010152	-
chr2	35621650	35621750	Lyz-270-Pan-A	0.102527147	-
chr12	42737850	42737950	Lyz-270-Pan-A	0.003035343	-
chr9	57093150	57093250	Lyz-296-Liv-A	0.000353637	+
chr14	57860550	57860650	Lyz-296-Liv-A	0.490579116	+
chr19	32262750	32262850	Lyz-296-Liv-A	0.00165502	-
chr2	25513650	25513750	Lyz-296-Spl-A	0.000138074	+
chr1	46969550	46969650	Lyz-412-Hft-A	0.007811527	-
chr1	89524650	89524750	Lyz-412-Hft-A	0.046993683	+
chr1	160179850	160179950	Lyz-412-Hft-A	0.088292671	+
chr1	191268750	191268850	Lyz-412-Hft-A	0.182105709	-
chr2	112309050	112309150	Lyz-412-Hft-A	0.101815495	-
chr6	96306250	96306350	Lyz-412-Hft-A	0.079385371	-
chr6	103476650	103476750	Lyz-412-Hft-A	0.113611648	+
chr7	47001350	47001450	Lyz-412-Hft-A	0.004989084	+
chr7	83518150	83518250	Lyz-412-Hft-A	0.003386932	+
chr8	122966750	122966850	Lyz-412-Hft-A	0.144326474	-
chr9	67317350	67317450	Lyz-412-Hft-A	0.01412882	+
chr10	43856950	43857050	Lyz-412-Hft-A	0.054888223	-
chr14	45654750	45654850	Lyz-412-Hft-A	0.071001054	-
chr14	78827750	78827850	Lyz-412-Hft-A	0.002822443	-
chr15	9093850	9093950	Lyz-412-Hft-A	0.000141122	-
chr15	20706850	20706950	Lyz-412-Hft-A	0.000323751	-
chr15	36680450	36680550	Lyz-412-Hft-A	0.003652574	-
chr19	10000250	10000350	Lyz-412-Hft-A	0.039414592	-
chr19	29258750	29258850	Lyz-412-Hft-A	0.014253339	+
chr1	55673650	55673750	Lyz-412-Liv-A	0.000527704	+
chr1	149884050	149884150	Lyz-412-Liv-A	0.001583113	+
chr1	162728450	162728550	Lyz-412-Liv-A	0.000527704	-
chr1	173690850	173690950	Lyz-412-Liv-A	0.000527704	-
chr1	179880350	179880450	Lyz-412-Liv-A	0.000527704	+
chr2	13121750	13121850	Lyz-412-Liv-A	0.000527704	+
chr2	91099950	91100050	Lyz-412-Liv-A	0.000527704	+
chr2	130282450	130282550	Lyz-412-Liv-A	0.000527704	-
chr2	139325450	139325550	Lyz-412-Liv-A	0.000527704	-
chr2	163626250	163626350	Lyz-412-Liv-A	0.000527704	-
chr3	103114650	103114750	Lyz-412-Liv-A	0.000527704	-
chr4	63204950	63205050	Lyz-412-Liv-A	0.000527704	-
chr4	77463750	77463850	Lyz-412-Liv-A	0.000527704	+
chr4	117167650	117167750	Lyz-412-Liv-A	0.000527704	-
chr4	123395750	123395850	Lyz-412-Liv-A	0.000527704	+
chr5	90807150	90807250	Lyz-412-Liv-A	0.000527704	-
chr6	98012750	98012850	Lyz-412-Liv-A	0.001055409	+
chr6	115646150	115646250	Lyz-412-Liv-A	0.000527704	-
chr7	83098350	83098450	Lyz-412-Liv-A	0.000527704	-
chr7	92665350	92665450	Lyz-412-Liv-A	0.001055409	+
chr7	130392850	130392950	Lyz-412-Liv-A	0.000527704	+
chr9	32492850	32492950	Lyz-412-Liv-A	0.000527704	+
chr9	40787550	40787650	Lyz-412-Liv-A	0.000527704	+
chr11	75412450	75412550	Lyz-412-Liv-A	0.000527704	-
chr12	57096150	57096250	Lyz-412-Liv-A	0.001583113	-
chr13	35742450	35742550	Lyz-412-Liv-A	0.000527704	+
chr14	7815450	7815550	Lyz-412-Liv-A	0.000527704	-
chr14	21447650	21447750	Lyz-412-Liv-A	0.001583113	-
chr14	51219750	51219850	Lyz-412-Liv-A	0.000527704	+
chr15	25319650	25319750	Lyz-412-Liv-A	0.000527704	-
chr15	51287450	51287550	Lyz-412-Liv-A	0.000527704	-
chr15	53299950	53300050	Lyz-412-Liv-A	0.000527704	-
chr15	55084550	55084650	Lyz-412-Liv-A	0.000527704	+
chr15	55106250	55106350	Lyz-412-Liv-A	0.000527704	+
chr15	61983850	61983950	Lyz-412-Liv-A	0.003693931	+
chr16	17290350	17290450	Lyz-412-Liv-A	0.000527704	-
chr2	25513650	25513750	Lyz-431-Asc-A	0.001800872	+
chr3	49130950	49131050	Lyz-431-Asc-A	0.000179526	-
chr4	79824850	79824950	Lyz-431-Asc-A	0.000258069	-
chr6	106762650	106762750	Lyz-431-Asc-A	0.015113859	-
chr6	115650550	115650650	Lyz-431-Asc-A	0.000100983	-
chr11	54211750	54211850	Lyz-431-Asc-A	0.597934327	+
chr14	10537050	10537150	Lyz-431-Asc-A	0.000308561	-
chr14	72584950	72585050	Lyz-431-Asc-A	0.000106594	+
chr14	88970750	88970850	Lyz-431-Asc-A	0.000129034	-
chr15	62185350	62185450	Lyz-431-Asc-A	0.000398324	+
chr17	30818450	30818550	Lyz-431-Asc-A	0.211560363	+
chr17	65593250	65593350	Lyz-431-Asc-A	0.001800872	+
chr19	32784050	32784150	Lyz-431-Asc-A	0.000145865	+
chrX	77360050	77360150	Lyz-431-Asc-A	0.000157085	+
chr1	128076850	128076950	Lyz-431-Fat-A	0.009937234	+
chr1	165986250	165986350	Lyz-431-Fat-A	0.000150916	+
chr1	169205150	169205250	Lyz-431-Fat-A	0.009631533	-
chr1	178353450	178353550	Lyz-431-Fat-A	0.119482861	+
chr1	195010050	195010150	Lyz-431-Fat-A	0.001594292	+
chr2	147089450	147089550	Lyz-431-Fat-A	0.049453994	+
chr4	33421150	33421250	Lyz-431-Fat-A	0.036266262	-
chr6	33509350	33509450	Lyz-431-Fat-A	0.034915758	+
chr6	106762650	106762750	Lyz-431-Fat-A	0.07332967	-
chr6	122560850	122560950	Lyz-431-Fat-A	0.000228309	-
chr7	145035950	145036050	Lyz-431-Fat-A	0.026216808	+
chr8	26843450	26843550	Lyz-431-Fat-A	0.000170264	+
chr8	86078050	86078150	Lyz-431-Fat-A	0.000178003	-
chr9	70440450	70440550	Lyz-431-Fat-A	0.001760686	+
chr9	100256850	100256950	Lyz-431-Fat-A	0.001029324	+
chr15	55106250	55106350	Lyz-431-Fat-A	0.131977928	+
chr15	61876950	61877050	Lyz-431-Fat-A	0.025458359	+
chr15	62310350	62310450	Lyz-431-Fat-A	0.00010835	+
chr15	62445650	62445750	Lyz-431-Fat-A	0.139724946	+
chr16	17107350	17107450	Lyz-431-Fat-A	0.00032118	-
chr18	7162150	7162250	Lyz-431-Fat-A	0.000143177	+
chr19	5813850	5813950	Lyz-431-Fat-A	0.000100611	-
chr19	40445450	40445550	Lyz-431-Fat-A	0.000116089	-
chr19	49454350	49454450	Lyz-431-Fat-A	0.001091238	+
chrX	87601850	87601950	Lyz-431-Fat-A	0.000824233	-
chr1	44535250	44535350	Lyz-431-Liv-A	0.302084365	-
chr1	74676250	74676350	Lyz-431-Liv-A	0.167090139	+
chr1	165982350	165982450	Lyz-431-Liv-A	0.010559314	+
chr2	91099950	91100050	Lyz-431-Liv-A	0.381037233	+
chr2	118802350	118802450	Lyz-431-Liv-A	0.000230985	+
chr2	171178650	171178750	Lyz-431-Liv-A	0.000142991	+
chr3	11987950	11988050	Lyz-431-Liv-A	0.000395974	-
chr3	55492550	55492650	Lyz-431-Liv-A	0.000186988	+
chr3	133004950	133005050	Lyz-431-Liv-A	0.000120992	-
chr5	37960850	37960950	Lyz-431-Liv-A	0.001803883	-
chr5	72321650	72321750	Lyz-431-Liv-A	0.000747951	-
chr5	104204450	104204550	Lyz-431-Liv-A	0.000131991	+
chr6	19267950	19268050	Lyz-431-Liv-A	0.000208986	+
chr6	20050650	20050750	Lyz-431-Liv-A	0.000252984	-
chr6	95493250	95493350	Lyz-431-Liv-A	0.000120992	+
chr6	117382150	117382250	Lyz-431-Liv-A	0.000274982	-
chr6	139941950	139942050	Lyz-431-Liv-A	0.001374911	+
chr6	147211250	147211350	Lyz-431-Liv-A	0.000142991	-
chr10	25043050	25043150	Lyz-431-Liv-A	0.000351977	-
chr11	37833950	37834050	Lyz-431-Liv-A	0.003563768	+
chr12	42576750	42576850	Lyz-431-Liv-A	0.000417973	+
chr12	56881250	56881350	Lyz-431-Liv-A	0.000274982	+
chr14	28713850	28713950	Lyz-431-Liv-A	0.000252984	-
chr15	3302650	3302750	Lyz-431-Liv-A	0.000197987	+
chr15	102580450	102580550	Lyz-431-Liv-A	0.000505967	-
chr19	37598350	37598450	Lyz-431-Liv-A	0.006742562	+
chrX	86631750	86631850	Lyz-431-Liv-A	0.000131991	+
chr1	120382650	120382750	Lyz-431-Lng-A	0.000126764	-
chr5	73469850	73469950	Lyz-431-Lng-A	0.002201695	-
chr5	103811450	103811550	Lyz-431-Lng-A	0.833251604	+
chr1	120019850	120019950	Lyz-431-Spl-A	0.018518519	-
chr2	25513650	25513750	Lyz-431-Spl-A	0.037037037	-
chr4	63204950	63205050	Lyz-431-Spl-A	0.018518519	+
chr4	77463750	77463850	Lyz-431-Spl-A	0.018518519	-
chr4	115052050	115052150	Lyz-431-Spl-A	0.018518519	+
chr4	117167650	117167750	Lyz-431-Spl-A	0.037037037	+
chr4	131906350	131906450	Lyz-431-Spl-A	0.018518519	-
chr5	3343250	3343350	Lyz-431-Spl-A	0.018518519	-
chr5	43135550	43135650	Lyz-431-Spl-A	0.018518519	-
chr5	92227750	92227850	Lyz-431-Spl-A	0.018518519	+
chr7	92665350	92665450	Lyz-431-Spl-A	0.018518519	-
chr8	68104150	68104250	Lyz-431-Spl-A	0.037037037	+
chr11	54211750	54211850	Lyz-431-Spl-A	0.018518519	+
chr15	77777150	77777250	Lyz-431-Spl-A	0.018518519	+
chr16	35314050	35314150	Lyz-431-Spl-A	0.018518519	+
chr2	25513650	25513750	Lyz-433-Liv-A	0.03733636	+
chr2	181198050	181198150	Lyz-433-Liv-A	0.000489208	-
chr6	115650550	115650650	Lyz-433-Liv-A	0.00279827	-
chr4	77463750	77463850	Lyz-433-Spl-A	0.000260892	+
chr4	102596950	102597050	Lyz-433-Spl-A	0.000260892	-
chr4	117167650	117167750	Lyz-433-Spl-A	0.000260892	-
chr4	123585950	123586050	Lyz-433-Spl-A	0.000260892	-
chr4	130714250	130714350	Lyz-433-Spl-A	0.000260892	-
chr4	135910750	135910850	Lyz-433-Spl-A	0.000260892	+
chr5	118764850	118764950	Lyz-433-Spl-A	0.000260892	+
chr5	123021750	123021850	Lyz-433-Spl-A	0.000260892	-
chr7	102313450	102313550	Lyz-433-Spl-A	0.000260892	-
chr7	143519250	143519350	Lyz-433-Spl-A	0.000260892	+
chr8	41260650	41260750	Lyz-433-Spl-A	0.000260892	+
chr8	116948650	116948750	Lyz-433-Spl-A	0.000260892	+
chr10	62791350	62791450	Lyz-433-Spl-A	0.000260892	+
chr11	60126150	60126250	Lyz-433-Spl-A	0.000260892	-
chr12	25062350	25062450	Lyz-433-Spl-A	0.000260892	+
chr12	51898850	51898950	Lyz-433-Spl-A	0.000260892	+
chr15	98749450	98749550	Lyz-433-Spl-A	0.000260892	+
chr16	87705450	87705550	Lyz-433-Spl-A	0.004435168	+
chr17	72846150	72846250	Lyz-433-Spl-A	0.000260892	+
chr18	76301350	76301450	Lyz-433-Spl-A	0.000260892	+
chr19	13634150	13634250	Lyz-433-Spl-A	0.000260892	-
chr19	29157650	29157750	Lyz-433-Spl-A	0.000260892	-
chrX	82469150	82469250	Lyz-433-Spl-A	0.000260892	+
chr14	101434150	101434250	Lyz-438-Liv-A	0.000280685	-
chr18	26995150	26995250	Lyz-438-Liv-A	0.996495962	-
chr1	39484950	39485050	Lyz-439-Hrt-A	0.020781432	-
chr1	161831050	161831150	Lyz-439-Hrt-A	0.073725295	-
chr1	193086850	193086950	Lyz-439-Hrt-A	0.642422355	-
chr2	84174050	84174150	Lyz-439-Hrt-A	0.000107955	-
chr3	152198750	152198850	Lyz-439-Hrt-A	0.074647069	-
chr7	145085050	145085150	Lyz-439-Hrt-A	0.022894868	+
chr14	17961350	17961450	Lyz-439-Hrt-A	0.000103803	+
chr14	113113350	113113450	Lyz-439-Hrt-A	0.000124564	-
chr15	35711150	35711250	Lyz-439-Hrt-A	0.000132868	+
chr16	93004850	93004950	Lyz-439-Hrt-A	0.026017273	-
chrX	23465450	23465550	Lyz-439-Hrt-A	0.000348779	-
chrX	108931950	108932050	Lyz-439-Hrt-A	0.075896861	+
chr1	179880350	179880450	Lyz-439-Liv-A	0.929294278	+
chr7	94111050	94111150	Lyz-439-Liv-A	0.001119298	+
chr11	69582050	69582150	Lyz-439-Liv-A	0.000318332	-
chr1	38159550	38159650	Lyz-439-Liv-B	0.006050358	-
chr1	155357650	155357750	Lyz-439-Liv-B	0.253044995	+
chr1	157674650	157674750	Lyz-439-Liv-B	0.038455441	+
chr1	159815650	159815750	Lyz-439-Liv-B	0.032550398	+
chr1	176710950	176711050	Lyz-439-Liv-B	0.061124468	-
chr2	25513650	25513750	Lyz-439-Liv-B	0.00067373	+
chr6	28350650	28350750	Lyz-439-Liv-B	0.000990779	+
chr6	53289750	53289850	Lyz-439-Liv-B	0.587228196	+
chr1	155357650	155357750	Lyz-439-Lng-A	0.158674617	+
chr1	155612950	155613050	Lyz-439-Lng-A	0.000476136	+
chr1	176710850	176710950	Lyz-439-Lng-A	0.026328067	+
chr1	195031050	195031150	Lyz-439-Lng-A	0.000124626	+
chr6	7968550	7968650	Lyz-439-Lng-A	0.307800956	-
chr6	15758550	15758650	Lyz-439-Lng-A	0.191777232	+
chr11	69582050	69582150	Lyz-439-Lng-A	0.033121788	-
chr16	93004850	93004950	Lyz-439-Lng-A	0.003547051	-
chrX	129882050	129882150	Lyz-439-Lng-A	ND	-
chr1	155357650	155357750	Lyz-439-Pan-A	0.042444843	+
chr1	168448750	168448850	Lyz-439-Pan-A	0.012859044	+
chr1	194048950	194049050	Lyz-439-Pan-A	0.027011491	+
chr2	97964550	97964650	Lyz-439-Pan-A	0.000599839	+
chr6	7968550	7968650	Lyz-439-Pan-A	0.155376992	-
chr10	22241850	22241950	Lyz-439-Pan-A	0.130967927	-
chr10	22432150	22432250	Lyz-439-Pan-A	0.001249664	-
chr11	69582050	69582150	Lyz-439-Pan-A	0.017664003	-
chr12	51898850	51898950	Lyz-439-Pan-A	0.078216479	-
chr13	44665650	44665750	Lyz-439-Pan-A	0.000815406	+
chrX	102390150	102390250	Lyz-439-Pan-A	0.001974469	-
chr1	90948350	90948450	Lyz-439-Spl-A	0.00210608	+
chr1	94959550	94959650	Lyz-439-Spl-A	0.000177354	+
chr1	179880350	179880450	Lyz-439-Spl-A	0.106235105	+
chr7	94111050	94111150	Lyz-439-Spl-A	0.000193981	+
chr9	100397950	100398050	Lyz-439-Spl-A	0.001169429	+
chr1	162728450	162728550	Lyz-444-Pan-A	0.538668087	+
chr1	165456450	165456550	Lyz-444-Pan-A	0.086972364	+
chr3	157568850	157568950	Lyz-444-Pan-A	0.161707495	+
chr15	90039950	90040050	Lyz-444-Pan-A	0.058226358	-
chr1	31799250	31799350	Lyz-464-Liv-B	0.000252086	+
chr1	165013450	165013550	Lyz-464-Liv-B	0.000379285	+
chr1	173581850	173581950	Lyz-464-Liv-B	0.000164203	-
chr1	173690850	173690950	Lyz-464-Liv-B	0.222094766	+
chr1	191953150	191953250	Lyz-464-Liv-B	0.093056763	+
chr2	73182050	73182150	Lyz-464-Liv-B	0.048842254	+
chr5	28169850	28169950	Lyz-464-Liv-B	0.007167108	+
chr5	90807150	90807250	Lyz-464-Liv-B	0.226979223	-
chr12	3271850	3271950	Lyz-494-Liv-A	0.002829831	+
chr1	160909550	160909650	Lyz-494-Lng-A	0.000278673	-
chr9	99280650	99280750	Lyz-494-Lng-A	0.001707187	+
chr16	95246750	95246850	Lyz-494-Lng-A	0.008869842	+
chr17	11256450	11256550	Lyz-494-Lng-A	0.008478193	-
chr1	13311750	13311850	Lyz-494-Thy-A	0.000616143	-
chr1	36910850	36910950	Lyz-494-Thy-A	0.000616143	+
chr1	143220250	143220350	Lyz-494-Thy-A	0.000616143	-
chr1	173690850	173690950	Lyz-494-Thy-A	0.000616143	-
chr2	112309050	112309150	Lyz-494-Thy-A	0.000616143	-
chr2	167887750	167887850	Lyz-494-Thy-A	0.000616143	+
chr3	103114650	103114750	Lyz-494-Thy-A	0.000616143	+
chr3	103114650	103114750	Lyz-494-Thy-A	0.000616143	-
chr3	131574450	131574550	Lyz-494-Thy-A	0.000616143	+
chr3	157568850	157568950	Lyz-494-Thy-A	0.000616143	+
chr4	77463750	77463850	Lyz-494-Thy-A	0.000616143	+
chr4	117167650	117167750	Lyz-494-Thy-A	0.000616143	-
chr4	123395750	123395850	Lyz-494-Thy-A	0.000616143	+
chr11	84163050	84163150	Lyz-494-Thy-A	0.000616143	-
chr14	95483850	95483950	Lyz-494-Thy-A	0.000616143	+
chr15	26565150	26565250	Lyz-494-Thy-A	0.000616143	+
chr16	38701350	38701450	Lyz-494-Thy-A	0.001232286	-
chr19	13634150	13634250	Lyz-494-Thy-A	0.000616143	-
chr1	50807950	50808050	Lyz-513-Liv-A	0.000986256	-
chr1	66761950	66762050	Lyz-513-Liv-A	0.033731757	+
chr1	137776550	137776650	Lyz-513-Liv-A	0.014359522	-
chr1	194982350	194982450	Lyz-513-Liv-A	0.00142057	+
chr2	98667050	98667150	Lyz-513-Liv-A	0.105248871	+
chr4	140282850	140282950	Lyz-513-Liv-A	0.000271447	+
chr6	18766550	18766650	Lyz-513-Liv-A	0.049647572	+
chr8	40891050	40891150	Lyz-513-Liv-A	0.086048553	-
chr9	3018350	3018450	Lyz-513-Liv-A	0.000126675	+
chr9	3018450	3018550	Lyz-513-Liv-A	0.000171916	-
chr9	57099150	57099250	Lyz-513-Liv-A	0.014495245	+
chr11	3101750	3101850	Lyz-513-Liv-A	0.000117627	-
chr14	19419250	19419350	Lyz-513-Liv-A	0.000126675	-
chr17	74778250	74778350	Lyz-513-Liv-A	0.002352537	+
chr17	75484350	75484450	Lyz-513-Liv-A	0.001637727	+
chrX	75671350	75671450	Lyz-513-Liv-A	0.000922918	+
chr3	50818650	50818750	Lyz-544-Asc-A	0.00449331	-
chr4	64497850	64497950	Lyz-544-Asc-A	0.000539555	+
chr4	64497950	64498050	Lyz-544-Asc-A	0.0007209	+
chr6	103649150	103649250	Lyz-544-Asc-A	0.000347017	+
chr13	90057650	90057750	Lyz-544-Asc-A	0.009953791	+
chr15	55781450	55781550	Lyz-544-Asc-A	0.636997833	-
chrX	143483050	143483150	Lyz-544-Asc-A	ND	+
chrX	156311150	156311250	Lyz-544-Asc-A	ND	+
chr4	77463750	77463850	Lyz-544-Liv-A	0.00010446	+
chr7	89401450	89401550	Lyz-544-Liv-A	0.036630802	-
chr7	92665350	92665450	Lyz-544-Liv-A	0.000174101	+
chr14	7815450	7815550	Lyz-544-Liv-A	0.488944601	-
chr2	163642650	163642750	Lyz-544-Spl-A	0.607023702	-
chr11	28562150	28562250	Lyz-544-Spl-A	0.031078507	+
chr14	65149050	65149150	Lyz-544-Spl-A	0.147700757	-
chr1	12377850	12377950	Lyz-550-Fat-A	0.002760293	-
chr1	15765050	15765150	Lyz-550-Fat-A	0.001573625	-
chr1	24840950	24841050	Lyz-550-Fat-A	0.000345682	-
chr1	139606050	139606150	Lyz-550-Fat-A	0.000123826	+
chr1	155265750	155265850	Lyz-550-Fat-A	0.00215664	+
chr2	41387150	41387250	Lyz-550-Fat-A	0.000381798	+
chr2	43350150	43350250	Lyz-550-Fat-A	0.001140233	+
chr2	83934450	83934550	Lyz-550-Fat-A	0.001196987	-
chr2	98243050	98243150	Lyz-550-Fat-A	0.000784233	-
chr3	59412150	59412250	Lyz-550-Fat-A	0.001336291	+
chr3	67056550	67056650	Lyz-550-Fat-A	0.002187597	-
chr3	80944950	80945050	Lyz-550-Fat-A	0.001300175	-
chr4	80731650	80731750	Lyz-550-Fat-A	0.000103189	-
chr6	3391750	3391850	Lyz-550-Fat-A	0.000969972	-
chr6	108933250	108933350	Lyz-550-Fat-A	0.000139305	+
chr6	123083050	123083150	Lyz-550-Fat-A	0.00045403	-
chr7	25999650	25999750	Lyz-550-Fat-A	0.000139305	+
chr7	41367350	41367450	Lyz-550-Fat-A	0.000149623	-
chr8	129150850	129150950	Lyz-550-Fat-A	0.000206377	-
chr10	36221750	36221850	Lyz-550-Fat-A	0.000944175	+
chr10	58770750	58770850	Lyz-550-Fat-A	0.001006088	-
chr11	48303250	48303350	Lyz-550-Fat-A	0.000572696	-
chr11	70058350	70058450	Lyz-550-Fat-A	0.00017542	+
chr12	65285950	65286050	Lyz-550-Fat-A	0.000252812	+
chr13	10668150	10668250	Lyz-550-Fat-A	0.000257971	+
chr13	42126350	42126450	Lyz-550-Fat-A	0.000975132	+
chr13	84815150	84815250	Lyz-550-Fat-A	0.000371479	-
chr14	44274450	44274550	Lyz-550-Fat-A	0.00036116	-
chr15	21818550	21818650	Lyz-550-Fat-A	0.000211536	-
chr15	75368550	75368650	Lyz-550-Fat-A	0.000113507	-
chr16	16133950	16134050	Lyz-550-Fat-A	0.001398205	-
chr16	30032250	30032350	Lyz-550-Fat-A	0.000294087	+
chr17	40424450	40424550	Lyz-550-Fat-A	0.000103189	-
chr17	48225950	48226050	Lyz-550-Fat-A	0.000108348	-
chr18	13162950	13163050	Lyz-550-Fat-A	0.000562377	+
chrX	44280750	44280850	Lyz-550-Fat-A	0.000139305	-
chrX	46201550	46201650	Lyz-550-Fat-A	0.000871943	-
chrX	97889450	97889550	Lyz-550-Fat-A	0.001026726	-
chrX	157360750	157360850	Lyz-550-Fat-A	ND	-
chr15	98781650	98781750	Lyz-550-Pan-A	0.149516044	-
chr16	32195050	32195150	Lyz-550-Spl-A	0.000222757	-
chr3	43198050	43198150	Lyz-550-Thy-A	0.14450022	-
chr18	17358950	17359050	Lyz-550-Thy-A	0.844297666	+
chr7	19741350	19741450	Lyz-561-Liv-A	0.219539604	-
chr8	34832750	34832850	Lyz-561-Liv-A	0.774354994	+
chr2	104830950	104831050	Lyz-573-Liv-A	0.002118502	+
chr4	108107250	108107350	Lyz-573-Liv-A	0.012002559	+
chr4	123395750	123395850	Lyz-573-Liv-A	0.220363696	+
chr7	79656550	79656650	Lyz-573-Liv-A	0.001075547	+
chr8	50810650	50810750	Lyz-573-Liv-A	0.00359545	+
chr8	94940250	94940350	Lyz-573-Liv-A	0.110750499	-
chr11	92016950	92017050	Lyz-573-Liv-A	0.002941888	+
chr14	52114050	52114150	Lyz-573-Liv-A	0.000811378	-
chr1	146425050	146425150	Lyz-573-Lng-A	0.000141778	+
chr6	20555850	20555950	Lyz-573-Lng-A	0.000113423	+
chr6	141292350	141292450	Lyz-573-Lng-A	0.000103971	-
chr7	37520650	37520750	Lyz-573-Lng-A	0.000103971	-
chr7	83490450	83490550	Lyz-573-Lng-A	0.000103971	-
chr8	52115950	52116050	Lyz-573-Lng-A	0.050510874	-
chr8	76478450	76478550	Lyz-573-Lng-A	0.000264653	-
chr9	101870450	101870550	Lyz-573-Lng-A	0.000255201	+
chr10	5209050	5209150	Lyz-573-Lng-A	0.000113423	-
chr10	17568950	17569050	Lyz-573-Lng-A	0.000179586	-
chr14	16396350	16396450	Lyz-573-Lng-A	0.000160682	-
chr16	38701350	38701450	Lyz-573-Lng-A	0.926483237	-
chr1	134726050	134726150	Lyz-573-Uln-A	0.002870462	-
chr1	193901950	193902050	Lyz-573-Uln-A	0.000120986	-
chr3	69450950	69451050	Lyz-573-Uln-A	0.000189783	+
chr3	87329050	87329150	Lyz-573-Uln-A	0.021144152	-
chr3	87492350	87492450	Lyz-573-Uln-A	0.003062616	-
chr7	119950250	119950350	Lyz-573-Uln-A	0.037109611	-
chr9	32468050	32468150	Lyz-573-Uln-A	0.044928654	-
chr9	57101350	57101450	Lyz-573-Uln-A	0.031591683	+
chr16	38701350	38701450	Lyz-573-Uln-A	0.229855172	-
chrX	112332850	112332950	Lyz-573-Uln-A	0.140109362	-
chrX	112685550	112685650	Lyz-573-Uln-A	0.008386018	+
chr6	115646150	115646250	Lyz-575-Fat-A	0.644125806	-
chr7	62077350	62077450	Lyz-575-Fat-A	0.00019665	-
chr9	57102350	57102450	Lyz-575-Fat-A	0.000794969	+
chr9	66209950	66210050	Lyz-575-Fat-A	0.005146379	+
chr15	77777150	77777250	Lyz-575-Fat-A	0.312711556	+
chr1	82211650	82211750	Lyz-575-Liv-A	0.121576865	-
chr1	123283750	123283850	Lyz-575-Liv-A	0.001249745	-
chr2	6472450	6472550	Lyz-575-Liv-A	0.001787461	-
chr4	32346550	32346650	Lyz-575-Liv-A	0.061237514	+
chr4	32757050	32757150	Lyz-575-Liv-A	0.027577119	-
chr5	14791050	14791150	Lyz-575-Liv-A	0.001344289	-
chr6	115646150	115646250	Lyz-575-Liv-A	0.070942981	-
chr7	76535250	76535350	Lyz-575-Liv-A	0.00019795	-
chr9	57102350	57102450	Lyz-575-Liv-A	0.148134689	+
chr9	107033250	107033350	Lyz-575-Liv-A	0.000221586	+
chr11	4394550	4394650	Lyz-575-Liv-A	0.001025205	+
chr11	19343550	19343650	Lyz-575-Liv-A	0.02509831	+
chr13	23960450	23960550	Lyz-575-Liv-A	0.011726332	+
chr15	10227950	10228050	Lyz-575-Liv-A	0.009811829	+
chr15	34341450	34341550	Lyz-575-Liv-A	0.206332042	-
chr15	77777050	77777150	Lyz-575-Liv-A	0.002700395	+
chr15	81598250	81598350	Lyz-575-Liv-A	0.046861012	-
chr16	93532550	93532650	Lyz-575-Liv-A	0.012828354	-
chr17	24463250	24463350	Lyz-575-Liv-A	0.002455173	+
chr19	10587950	10588050	Lyz-575-Liv-A	0.003217429	+
chrX	115945750	115945850	Lyz-575-Liv-A	0.002112453	+
chr1	108184950	108185050	Lyz-575-Spl-A	0.000378077	+
chr1	123283750	123283850	Lyz-575-Spl-A	0.000250533	-
chr2	127644650	127644750	Lyz-575-Spl-A	0.140002369	-
chr4	103251350	103251450	Lyz-575-Spl-A	0.001443981	+
chr4	133949350	133949450	Lyz-575-Spl-A	0.000177651	-
chr5	18831250	18831350	Lyz-575-Spl-A	0.000396298	+
chr5	122346150	122346250	Lyz-575-Spl-A	0.000113879	-
chr6	115646150	115646250	Lyz-575-Spl-A	0.000296084	-
chr8	41260650	41260750	Lyz-575-Spl-A	0.16351147	-
chr9	32467850	32467950	Lyz-575-Spl-A	0.013301022	-
chr9	45316850	45316950	Lyz-575-Spl-A	0.003111164	+
chr9	66209950	66210050	Lyz-575-Spl-A	0.00535685	+
chr9	77843450	77843550	Lyz-575-Spl-A	0.020835231	-
chr9	110556750	110556850	Lyz-575-Spl-A	0.041966547	+
chr11	19343550	19343650	Lyz-575-Spl-A	0.001238999	+
chr11	62498150	62498250	Lyz-575-Spl-A	0.000879143	-
chr11	91117450	91117550	Lyz-575-Spl-A	0.000696937	+
chr11	106214250	106214350	Lyz-575-Spl-A	0.044585755	-
chr14	20761450	20761550	Lyz-575-Spl-A	0.00077893	+
chr14	68622350	68622450	Lyz-575-Spl-A	0.026533717	-
chr15	10227950	10228050	Lyz-575-Spl-A	0.000113879	+
chr15	26565150	26565250	Lyz-575-Spl-A	0.006696063	-
chr15	77777150	77777250	Lyz-575-Spl-A	0.012153126	+
chr15	81598250	81598350	Lyz-575-Spl-A	0.000455514	-
chr16	93532550	93532650	Lyz-575-Spl-A	0.150356212	-
chr17	87262350	87262450	Lyz-575-Spl-A	0.001006687	-
chr19	10587950	10588050	Lyz-575-Spl-A	0.001922271	+
chr10	26851550	26851650	Lyz-579-Che-A	0.175713241	-
chr11	120235750	120235850	Lyz-579-Che-A	0.015090396	+
chr14	52249550	52249650	Lyz-579-Che-A	0.00039189	+
chr15	38697350	38697450	Lyz-579-Che-A	0.011218518	-
chr15	70494150	70494250	Lyz-579-Che-A	0.015790574	-
chr15	102101350	102101450	Lyz-579-Che-A	0.000841258	+
chr16	90210050	90210150	Lyz-579-Che-A	0.057503396	-
chr19	29256050	29256150	Lyz-579-Che-A	0.068277772	+
chrX	18218450	18218550	Lyz-579-Che-A	0.002340892	-
chr4	32287650	32287750	Lyz-612-Liv-A	0.092387567	+
chr4	133837750	133837850	Lyz-612-Liv-A	0.000120341	-
chr5	125073250	125073350	Lyz-612-Liv-A	0.003971256	+
chr11	3186650	3186750	Lyz-612-Liv-A	0.74163916	+
chr15	35402050	35402150	Lyz-612-Liv-A	0.00021776	+
chr15	62164750	62164850	Lyz-612-Liv-A	0.003025719	-
chr18	82530350	82530450	Lyz-612-Liv-A	0.007667446	-
chr14	107787750	107787850	Lyz-612-Spl-A	0.001868266	+
chr15	22168050	22168150	Lyz-612-Spl-A	0.000116767	-
chr19	25029150	25029250	Lyz-612-Spl-A	0.001241972	+
chr6	115674150	115674250	Lyz-620-Liv-A	0.042733834	-
chr9	21964850	21964950	Lyz-620-Liv-A	0.000303979	+
chr13	37882850	37882950	Lyz-620-Liv-A	0.00019794	+
chr14	62715650	62715750	Lyz-620-Liv-A	0.000332256	+
chr15	55224750	55224850	Lyz-620-Liv-A	0.224142319	+
chr1	13229250	13229350	Lyz-620-Lng-A	0.000875657	-
chr1	13306150	13306250	Lyz-620-Lng-A	0.000875657	+
chr1	105754250	105754350	Lyz-620-Lng-A	0.001751313	+
chr1	120019850	120019950	Lyz-620-Lng-A	0.000875657	+
chr1	155357650	155357750	Lyz-620-Lng-A	0.001751313	+
chr1	173690850	173690950	Lyz-620-Lng-A	0.000875657	-
chr2	13121750	13121850	Lyz-620-Lng-A	0.000875657	+
chr2	73182050	73182150	Lyz-620-Lng-A	0.000875657	+
chr2	163642650	163642750	Lyz-620-Lng-A	0.000875657	+
chr2	167887750	167887850	Lyz-620-Lng-A	0.000875657	+
chr3	103114650	103114750	Lyz-620-Lng-A	0.000875657	-
chr4	32346550	32346650	Lyz-620-Lng-A	0.000875657	+
chr4	63204950	63205050	Lyz-620-Lng-A	0.001751313	-
chr4	117167650	117167750	Lyz-620-Lng-A	0.000875657	-
chr4	130714250	130714350	Lyz-620-Lng-A	0.001751313	-
chr5	73539750	73539850	Lyz-620-Lng-A	0.000875657	+
chr5	123017350	123017450	Lyz-620-Lng-A	0.001751313	-
chr6	91714550	91714650	Lyz-620-Lng-A	0.000875657	+
chr6	97891750	97891850	Lyz-620-Lng-A	0.000875657	-
chr6	106762650	106762750	Lyz-620-Lng-A	0.000875657	-
chr6	115650550	115650650	Lyz-620-Lng-A	0.000875657	-
chr6	138062850	138062950	Lyz-620-Lng-A	0.078809107	-
chr7	16560250	16560350	Lyz-620-Lng-A	0.000875657	-
chr7	81294050	81294150	Lyz-620-Lng-A	0.000875657	-
chr7	92665350	92665450	Lyz-620-Lng-A	0.001751313	+
chr7	143519250	143519350	Lyz-620-Lng-A	0.000875657	+
chr9	32492850	32492950	Lyz-620-Lng-A	0.000875657	+
chr10	19168950	19169050	Lyz-620-Lng-A	0.000875657	-
chr11	60126150	60126250	Lyz-620-Lng-A	0.000875657	-
chr11	75412450	75412550	Lyz-620-Lng-A	0.001751313	-
chr11	120666450	120666550	Lyz-620-Lng-A	0.000875657	-
chr13	10025750	10025850	Lyz-620-Lng-A	0.000875657	+
chr14	7815450	7815550	Lyz-620-Lng-A	0.000875657	-
chr14	57860550	57860650	Lyz-620-Lng-A	0.000875657	+
chr15	25319650	25319750	Lyz-620-Lng-A	0.001751313	-
chr15	55084550	55084650	Lyz-620-Lng-A	0.000875657	+
chr15	55781450	55781550	Lyz-620-Lng-A	0.000875657	+
chr15	102068050	102068150	Lyz-620-Lng-A	0.000875657	-
chr16	38701350	38701450	Lyz-620-Lng-A	0.001751313	-
chr16	63690450	63690550	Lyz-620-Lng-A	0.000875657	+
chr16	95406450	95406550	Lyz-620-Lng-A	0.000875657	+
chr17	26847350	26847450	Lyz-620-Lng-A	0.124343257	+
chr18	60540950	60541050	Lyz-620-Lng-A	0.000875657	-
chr10	13802050	13802150	Lyz-620-Pan-A	0.014082162	+
chr15	68344450	68344550	Lyz-620-Pan-A	0.00029694	-
chr15	102068050	102068150	Lyz-620-Pan-A	0.820832602	+
chr19	29157650	29157750	Lyz-620-Pan-A	0.161411726	-
chr1	13306150	13306250	Lyz-620-Spl-A	0.000470367	-
chr2	74184350	74184450	Lyz-620-Spl-A	0.000470367	-
chr2	163642650	163642750	Lyz-620-Spl-A	0.000470367	-
chr4	118136250	118136350	Lyz-620-Spl-A	0.000470367	-
chr5	103811450	103811550	Lyz-620-Spl-A	0.000470367	+
chr5	124064250	124064350	Lyz-620-Spl-A	0.000470367	+
chr7	92665350	92665450	Lyz-620-Spl-A	0.000470367	-
chr8	53279450	53279550	Lyz-620-Spl-A	0.000470367	+
chr9	58800950	58801050	Lyz-620-Spl-A	0.000940734	-
chr10	19168950	19169050	Lyz-620-Spl-A	0.000470367	+
chr11	75412450	75412550	Lyz-620-Spl-A	0.000470367	+
chr14	51219750	51219850	Lyz-620-Spl-A	0.000470367	-
chr15	102068050	102068150	Lyz-620-Spl-A	0.000470367	+
chr2	13121750	13121850	Lyz-621-Liv-A	0.282777371	+
chr6	97891750	97891850	Lyz-621-Liv-A	0.235655826	+
chr6	108747650	108747750	Lyz-621-Liv-A	0.000455672	+
chr11	49688650	49688750	Lyz-621-Liv-A	0.000108855	+
chr17	83680450	83680550	Lyz-621-Liv-A	0.012946147	-
chr18	32373250	32373350	Lyz-621-Liv-A	0.043030624	-
chr19	21834250	21834350	Lyz-621-Liv-A	0.067730576	-
chr2	129739950	129740050	Lyz-621-Spl-A	0.000374273	-
chr4	32445650	32445750	Lyz-621-Spl-A	0.000806127	+
chr4	38218450	38218550	Lyz-621-Spl-A	0.000143951	+
chr5	63032150	63032250	Lyz-621-Spl-A	0.000374273	-
chr8	26424950	26425050	Lyz-621-Spl-A	0.322191513	-
chr8	111425050	111425150	Lyz-621-Spl-A	0.000431854	-
chr11	16005750	16005850	Lyz-621-Spl-A	0.000374273	-
chr12	116798550	116798650	Lyz-621-Spl-A	0.000374273	-
chr14	30299450	30299550	Lyz-621-Spl-A	0.567772212	-
chr16	77800950	77801050	Lyz-621-Spl-A	0.001784995	-
chr18	3855350	3855450	Lyz-621-Spl-A	0.000259112	+
chrX	115773850	115773950	Lyz-621-Spl-A	0.000115161	-
chrX	118790050	118790150	Lyz-621-Spl-A	0.000143951	-
chr7	67445050	67445150	Lyz-708-Liv-A	0.000316494	+
chr1	5094650	5094750	Lyz-708-Thy-A	0.000152794	+
chr1	13229250	13229350	Lyz-708-Thy-A	0.026497801	-
chr1	15430450	15430550	Lyz-708-Thy-A	0.001375142	-
chr1	54661950	54662050	Lyz-708-Thy-A	0.019065243	-
chr1	75266950	75267050	Lyz-708-Thy-A	0.005510755	+
chr1	105754250	105754350	Lyz-708-Thy-A	0.023014108	+
chr1	105754850	105754950	Lyz-708-Thy-A	0.000135817	-
chr1	119520850	119520950	Lyz-708-Thy-A	0.01393817	-
chr1	129515550	129515650	Lyz-708-Thy-A	0.000668896	-
chr1	170669550	170669650	Lyz-708-Thy-A	0.013106293	-
chr1	194286550	194286650	Lyz-708-Thy-A	0.007435954	+
chr2	46648750	46648850	Lyz-708-Thy-A	0.000135817	+
chr2	52403750	52403850	Lyz-708-Thy-A	0.007514049	-
chr2	98666250	98666350	Lyz-708-Thy-A	0.057759367	-
chr2	98666450	98666550	Lyz-708-Thy-A	0.010400149	-
chr2	98666950	98667050	Lyz-708-Thy-A	0.001510959	+
chr2	117356750	117356850	Lyz-708-Thy-A	0.001324211	-
chr3	157275450	157275550	Lyz-708-Thy-A	0.010356009	-
chr4	13741450	13741550	Lyz-708-Thy-A	0.000186748	+
chr4	19586150	19586250	Lyz-708-Thy-A	0.000587406	+
chr4	44149750	44149850	Lyz-708-Thy-A	0.000108653	+
chr4	58378950	58379050	Lyz-708-Thy-A	0.002027061	+
chr4	59041750	59041850	Lyz-708-Thy-A	0.001490586	-
chr4	81427750	81427850	Lyz-708-Thy-A	0.001103509	+
chr4	119226150	119226250	Lyz-708-Thy-A	0.001137463	+
chr4	138190050	138190150	Lyz-708-Thy-A	0.017659542	+
chr5	33833350	33833450	Lyz-708-Thy-A	0.00271633	+
chr5	34247850	34247950	Lyz-708-Thy-A	0.009255895	+
chr5	124064250	124064350	Lyz-708-Thy-A	0.028606353	-
chr5	125022050	125022150	Lyz-708-Thy-A	0.006233978	-
chr5	137546050	137546150	Lyz-708-Thy-A	0.00016298	-
chr6	33282550	33282650	Lyz-708-Thy-A	0.000251261	+
chr6	33524650	33524750	Lyz-708-Thy-A	0.000122235	+
chr6	34720350	34720450	Lyz-708-Thy-A	0.003256201	-
chr6	66779350	66779450	Lyz-708-Thy-A	0.000105258	-
chr6	82528450	82528550	Lyz-708-Thy-A	0.000733409	+
chr6	115650350	115650450	Lyz-708-Thy-A	0.001195185	-
chr6	120459850	120459950	Lyz-708-Thy-A	0.006475052	-
chr6	125004050	125004150	Lyz-708-Thy-A	0.038938594	+
chr6	128818750	128818850	Lyz-708-Thy-A	0.000190143	-
chr6	128819150	128819250	Lyz-708-Thy-A	0.000553452	+
chr6	134520350	134520450	Lyz-708-Thy-A	0.00012563	+
chr7	3905950	3906050	Lyz-708-Thy-A	0.00098467	+
chr7	27598350	27598450	Lyz-708-Thy-A	0.013663141	+
chr7	48914350	48914450	Lyz-708-Thy-A	0.014770046	-
chr7	75429050	75429150	Lyz-708-Thy-A	0.000774154	-
chr7	87462050	87462150	Lyz-708-Thy-A	0.016488125	+
chr7	89207050	89207150	Lyz-708-Thy-A	0.000315773	+
chr7	98085050	98085150	Lyz-708-Thy-A	0.007133762	-
chr7	107348550	107348650	Lyz-708-Thy-A	0.002033852	-
chr7	109953650	109953750	Lyz-708-Thy-A	0.000315773	-
chr7	110022750	110022850	Lyz-708-Thy-A	0.033465189	+
chr9	3025450	3025550	Lyz-708-Thy-A	0.008434205	+
chr9	4971650	4971750	Lyz-708-Thy-A	0.001840314	+
chr9	19659550	19659650	Lyz-708-Thy-A	0.001449841	-
chr9	34838950	34839050	Lyz-708-Thy-A	0.004546458	-
chr9	45287050	45287150	Lyz-708-Thy-A	0.000482149	+
chr9	57672550	57672650	Lyz-708-Thy-A	0.022969968	+
chr9	67460750	67460850	Lyz-708-Thy-A	0.009982514	-
chr9	70684850	70684950	Lyz-708-Thy-A	0.001456632	-
chr9	111266050	111266150	Lyz-708-Thy-A	0.007514049	-
chr10	95798650	95798750	Lyz-708-Thy-A	0.003147548	-
chr11	25137350	25137450	Lyz-708-Thy-A	0.000512707	-
chr11	32906250	32906350	Lyz-708-Thy-A	0.012739589	-
chr11	69575850	69575950	Lyz-708-Thy-A	0.000699455	+
chr11	119098650	119098750	Lyz-708-Thy-A	0.027207443	+
chr12	73187850	73187950	Lyz-708-Thy-A	0.00045159	+
chr12	111917350	111917450	Lyz-708-Thy-A	0.014379573	-
chr12	116494250	116494350	Lyz-708-Thy-A	0.000179957	-
chr12	118930450	118930550	Lyz-708-Thy-A	0.000234283	+
chr13	42757350	42757450	Lyz-708-Thy-A	0.005133864	-
chr13	116915350	116915450	Lyz-708-Thy-A	0.002040643	+
chr14	17617050	17617150	Lyz-708-Thy-A	0.000142607	+
chr14	121704350	121704450	Lyz-708-Thy-A	0.070380116	-
chr15	13493850	13493950	Lyz-708-Thy-A	0.000101862	+
chr15	27613550	27613650	Lyz-708-Thy-A	0.002261345	-
chr15	77140750	77140850	Lyz-708-Thy-A	0.00423408	+
chr16	30327350	30327450	Lyz-708-Thy-A	0.001758824	-
chr17	24149950	24150050	Lyz-708-Thy-A	0.000302192	-
chr17	46036550	46036650	Lyz-708-Thy-A	0.043250768	+
chr17	72846150	72846250	Lyz-708-Thy-A	0.022749266	+
chr17	80442250	80442350	Lyz-708-Thy-A	0.000597593	-
chr17	83435850	83435950	Lyz-708-Thy-A	0.036110215	-
chr18	23629850	23629950	Lyz-708-Thy-A	0.007986011	+
chr18	65457450	65457550	Lyz-708-Thy-A	0.005823133	+
chr18	82924250	82924350	Lyz-708-Thy-A	0.000937134	+
chr19	37330350	37330450	Lyz-708-Thy-A	0.035047451	+
chrX	140960950	140961050	Lyz-708-Thy-A	ND	+
chrX	143483050	143483150	Lyz-708-Thy-A	ND	-
chrX	151519550	151519650	Lyz-708-Thy-A	ND	+
chr1	36910850	36910950	Lyz-728-Dia-A	0.002406327	+
chr1	87687750	87687850	Lyz-728-Dia-A	0.004712834	-
chr1	167289450	167289550	Lyz-728-Dia-A	0.002612341	-
chr2	7056950	7057050	Lyz-728-Dia-A	0.003200649	+
chr2	16289950	16290050	Lyz-728-Dia-A	0.000798569	-
chr2	37770750	37770850	Lyz-728-Dia-A	0.00093662	+
chr3	8435050	8435150	Lyz-728-Dia-A	0.00017628	+
chr3	27784750	27784850	Lyz-728-Dia-A	0.000558574	+
chr3	115649050	115649150	Lyz-728-Dia-A	0.029209374	-
chr4	19670850	19670950	Lyz-728-Dia-A	0.006484128	+
chr4	19885450	19885550	Lyz-728-Dia-A	0.038851674	+
chr4	32270950	32271050	Lyz-728-Dia-A	0.001295551	-
chr4	32283450	32283550	Lyz-728-Dia-A	0.000284597	+
chr4	48160550	48160650	Lyz-728-Dia-A	0.007010844	+
chr4	49648150	49648250	Lyz-728-Dia-A	0.005241673	+
chr4	69440250	69440350	Lyz-728-Dia-A	0.000811312	+
chr4	76811850	76811950	Lyz-728-Dia-A	0.055587649	-
chr4	90887950	90888050	Lyz-728-Dia-A	0.000715739	+
chr4	98925850	98925950	Lyz-728-Dia-A	0.007471721	+
chr4	123585950	123586050	Lyz-728-Dia-A	0.031396944	-
chr4	129002550	129002650	Lyz-728-Dia-A	0.000730606	+
chr4	147514950	147515050	Lyz-728-Dia-A	0.000237872	-
chr5	14375650	14375750	Lyz-728-Dia-A	0.011541027	-
chr5	14671750	14671850	Lyz-728-Dia-A	0.003644535	+
chr6	39221750	39221850	Lyz-728-Dia-A	0.000875028	-
chr6	81512550	81512650	Lyz-728-Dia-A	0.001985804	+
chr6	89435050	89435150	Lyz-728-Dia-A	0.016060589	+
chr6	99181350	99181450	Lyz-728-Dia-A	0.004825398	-
chr6	120081450	120081550	Lyz-728-Dia-A	0.005496536	+
chr7	47136950	47137050	Lyz-728-Dia-A	0.013847533	-
chr7	79914750	79914850	Lyz-728-Dia-A	0.000218757	-
chr7	81294050	81294150	Lyz-728-Dia-A	0.014163987	-
chr7	89183950	89184050	Lyz-728-Dia-A	0.002306506	-
chr7	97180050	97180150	Lyz-728-Dia-A	0.000507601	+
chr7	143519250	143519350	Lyz-728-Dia-A	0.014856364	-
chr8	28494550	28494650	Lyz-728-Dia-A	0.001507937	-
chr8	122180050	122180150	Lyz-728-Dia-A	0.041442777	+
chr8	122617750	122617850	Lyz-728-Dia-A	0.000942991	+
chr9	32471050	32471150	Lyz-728-Dia-A	0.042368778	-
chr9	37957350	37957450	Lyz-728-Dia-A	0.000186899	+
chr9	40787550	40787650	Lyz-728-Dia-A	0.100823631	+
chr10	17568950	17569050	Lyz-728-Dia-A	0.015121846	-
chr10	18078550	18078650	Lyz-728-Dia-A	0.000679634	-
chr10	26873650	26873750	Lyz-728-Dia-A	0.004549297	+
chr11	5085550	5085650	Lyz-728-Dia-A	0.006564835	-
chr12	4281950	4282050	Lyz-728-Dia-A	0.001701208	-
chr12	33373750	33373850	Lyz-728-Dia-A	0.011154485	-
chr12	43106650	43106750	Lyz-728-Dia-A	0.000749721	-
chr13	3606450	3606550	Lyz-728-Dia-A	0.003958865	-
chr13	97413650	97413750	Lyz-728-Dia-A	0.003472502	-
chr14	26964650	26964750	Lyz-728-Dia-A	0.003478874	-
chr14	72584950	72585050	Lyz-728-Dia-A	0.001132015	+
chr14	109501450	109501550	Lyz-728-Dia-A	0.000307959	+
chr14	124758850	124758950	Lyz-728-Dia-A	0.000135927	+
chr15	38056950	38057050	Lyz-728-Dia-A	0.002181199	+
chr15	50658250	50658350	Lyz-728-Dia-A	0.000212385	-
chr15	62311750	62311850	Lyz-728-Dia-A	0.007875253	+
chr15	76468250	76468350	Lyz-728-Dia-A	0.004840265	-
chr15	84243050	84243150	Lyz-728-Dia-A	0.010445117	+
chr16	24779850	24779950	Lyz-728-Dia-A	0.002183323	-
chr17	32414850	32414950	Lyz-728-Dia-A	0.00585122	+
chr17	88483150	88483250	Lyz-728-Dia-A	0.003406663	-
chr19	12815550	12815650	Lyz-728-Dia-A	0.022415163	-
chr19	32784050	32784150	Lyz-728-Dia-A	0.019488491	+
chr19	50082750	50082850	Lyz-728-Dia-A	0.012537114	-
chr19	60582850	60582950	Lyz-728-Dia-A	0.000424771	+
chrX	18208650	18208750	Lyz-728-Dia-A	0.000216633	-
chrX	70802750	70802850	Lyz-728-Dia-A	0.000753968	+
chrX	122747750	122747850	Lyz-728-Dia-A	0.000745473	+
chr2	16007950	16008050	Lyz-728-Fat-A	0.002717283	+
chr3	95656450	95656550	Lyz-728-Fat-A	0.001148851	-
chr4	126059550	126059650	Lyz-728-Fat-A	0.01037962	-
chr14	30606750	30606850	Lyz-728-Fat-A	0.043036963	-
chr16	17193850	17193950	Lyz-728-Fat-A	0.541338661	-
chr4	43509550	43509650	Lyz-728-Liv-A	0.000661633	+
chr4	74346450	74346550	Lyz-728-Liv-A	0.033064231	+
chr10	94742550	94742650	Lyz-728-Liv-A	0.001967487	-
chr13	34108650	34108750	Lyz-728-Liv-A	0.000127684	+
chr1	36910850	36910950	Lyz-728-Mln-A	0.111899258	+
chr2	163626250	163626350	Lyz-728-Mln-A	0.026949346	-
chr4	19885450	19885550	Lyz-728-Mln-A	0.00050017	+
chr4	21734250	21734350	Lyz-728-Mln-A	0.000878289	+
chr4	32283450	32283550	Lyz-728-Mln-A	0.114957713	+
chr4	33245850	33245950	Lyz-728-Mln-A	0.000512136	-
chr4	76811850	76811950	Lyz-728-Mln-A	0.004594862	-
chr4	144900450	144900550	Lyz-728-Mln-A	0.000124444	-
chr6	106958450	106958550	Lyz-728-Mln-A	0.031328825	+
chr7	143519250	143519350	Lyz-728-Mln-A	0.397505851	-
chr8	25839550	25839650	Lyz-728-Mln-A	0.000196239	+
chr9	32471050	32471150	Lyz-728-Mln-A	0.002103585	-
chr9	42455450	42455550	Lyz-728-Mln-A	0.014545611	+
chr10	75443150	75443250	Lyz-728-Mln-A	0.00144786	+
chr11	6407350	6407450	Lyz-728-Mln-A	0.019492268	+
chr11	90765750	90765850	Lyz-728-Mln-A	0.055377664	+
chr13	74738950	74739050	Lyz-728-Mln-A	0.117695485	-
chr15	93430550	93430650	Lyz-728-Mln-A	0.000102906	-
chr16	24779850	24779950	Lyz-728-Mln-A	0.006138449	-
chr18	42520050	42520150	Lyz-728-Mln-A	0.001189399	+
chrX	23727150	23727250	Lyz-728-Mln-A	0.014268005	+
chrX	73377750	73377850	Lyz-728-Mln-A	0.004527854	-
chr2	25513650	25513750	Lyz-728-Spl-A	0.000342744	+
chr4	98925850	98925950	Lyz-728-Spl-A	0.454097695	+
chr6	115650550	115650650	Lyz-728-Spl-A	0.000437951	-
chr1	53331450	53331550	Lyz-733-Spl-A	0.005012632	-
chr2	25513650	25513750	Lyz-733-Spl-A	0.011348598	+
chr2	37397250	37397350	Lyz-733-Spl-A	0.000120303	-
chr4	151884650	151884750	Lyz-733-Spl-A	0.008140514	-
chr5	145184850	145184950	Lyz-733-Spl-A	0.002165457	+
chr7	86239550	86239650	Lyz-733-Spl-A	0.002887276	-
chr8	84943450	84943550	Lyz-733-Spl-A	0.000240606	+
chr9	123491450	123491550	Lyz-733-Spl-A	0.001042627	+
chr15	3222750	3222850	Lyz-733-Spl-A	0.001363436	+
chr19	20905750	20905850	Lyz-733-Spl-A	0.000160404	+
chr1	105754250	105754350	Lyz-733-Thy-A	0.462578057	+
chr4	52055350	52055450	Lyz-733-Thy-A	0.029033074	+
chr1	144716350	144716450	Lyz-760-Liv-A	0.00907077	-
chr1	171315850	171315950	Lyz-760-Liv-A	0.01469705	-
chr2	151968050	151968150	Lyz-760-Liv-A	0.047996581	+
chr2	165433650	165433750	Lyz-760-Liv-A	0.011529125	-
chr3	122205650	122205750	Lyz-760-Liv-A	0.000388308	-
chr4	16095150	16095250	Lyz-760-Liv-A	0.008785824	+
chr4	21783550	21783650	Lyz-760-Liv-A	0.046960161	+
chr4	32370150	32370250	Lyz-760-Liv-A	0.000609001	+
chr4	59005350	59005450	Lyz-760-Liv-A	0.113212818	-
chr5	115055750	115055850	Lyz-760-Liv-A	0.005710087	+
chr5	123014250	123014350	Lyz-760-Liv-A	0.069037861	-
chr7	67523050	67523150	Lyz-760-Liv-A	0.042387062	+
chr7	122010250	122010350	Lyz-760-Liv-A	0.004687635	+
chr8	72504950	72505050	Lyz-760-Liv-A	0.087405682	-
chr9	50549650	50549750	Lyz-760-Liv-A	0.01943497	+
chr9	53112850	53112950	Lyz-760-Liv-A	0.005643041	-
chr11	37449450	37449550	Lyz-760-Liv-A	0.016130159	+
chr11	76531850	76531950	Lyz-760-Liv-A	0.018747748	+
chr11	79450850	79450950	Lyz-760-Liv-A	0.002846663	-
chr11	105205050	105205150	Lyz-760-Liv-A	0.001148163	-
chr13	9124150	9124250	Lyz-760-Liv-A	0.000595034	+
chr13	43735650	43735750	Lyz-760-Liv-A	0.000776617	+
chr13	44646250	44646350	Lyz-760-Liv-A	0.018390169	-
chr14	33472350	33472450	Lyz-760-Liv-A	0.029190168	-
chr17	25565850	25565950	Lyz-760-Liv-A	0.066350433	-
chr17	47758550	47758650	Lyz-760-Liv-A	0.001902431	+
chr18	12069250	12069350	Lyz-760-Liv-A	0.00014806	-
chr19	19469950	19470050	Lyz-760-Liv-A	0.000804552	+
chrX	48336950	48337050	Lyz-760-Liv-A	0.000279358	+
chr1	159236550	159236650	Lyz-760-Spl-A	0.006735399	-
chr1	171315850	171315950	Lyz-760-Spl-A	0.020592982	-
chr2	151968050	151968150	Lyz-760-Spl-A	0.000173387	+
chr2	157986150	157986250	Lyz-760-Spl-A	0.011136749	-
chr2	163767050	163767150	Lyz-760-Spl-A	0.038971951	+
chr6	115674950	115675050	Lyz-760-Spl-A	0.000866933	-
chr7	92665350	92665450	Lyz-760-Spl-A	0.000106699	-
chr8	98139050	98139150	Lyz-760-Spl-A	0.000106699	+
chr9	32496950	32497050	Lyz-760-Spl-A	0.004014564	-
chr9	50549650	50549750	Lyz-760-Spl-A	0.009536258	+
chr9	55762450	55762550	Lyz-760-Spl-A	0.000320098	+
chr11	66022550	66022650	Lyz-760-Spl-A	0.000106699	-
chr11	79450850	79450950	Lyz-760-Spl-A	0.000253411	-
chr13	44646250	44646350	Lyz-760-Spl-A	0.01527135	-
chr15	20714350	20714450	Lyz-760-Spl-A	0.429264975	+
chr15	21227750	21227850	Lyz-760-Spl-A	0.000240074	-
chr15	55406050	55406150	Lyz-760-Spl-A	0.042866479	-
chr17	25565850	25565950	Lyz-760-Spl-A	0.101591155	-
chr17	47775250	47775350	Lyz-760-Spl-A	0.047134455	+
chr18	12069250	12069350	Lyz-760-Spl-A	0.007602331	-
chr19	57603850	57603950	Lyz-760-Spl-A	0.002654147	+
chr1	81468350	81468450	Lyz-785-Liv-A	0.000180491	-
chr1	174405750	174405850	Lyz-785-Liv-A	0.001134869	-
chr3	158861050	158861150	Lyz-785-Liv-A	0.00031895	-
chr6	82103650	82103750	Lyz-785-Liv-A	0.000217578	-
chr6	123084050	123084150	Lyz-785-Liv-A	0.000274445	-
chr10	19168950	19169050	Lyz-785-Liv-A	0.183351795	-
chr11	50079550	50079650	Lyz-785-Liv-A	0.005043862	-
chr12	91845350	91845450	Lyz-785-Liv-A	0.00226232	+
chr14	50550550	50550650	Lyz-785-Liv-A	0.000106317	-
chr16	63690450	63690550	Lyz-785-Liv-A	0.219467329	+
chr16	75803750	75803850	Lyz-785-Liv-A	0.000311533	-
chr19	8091150	8091250	Lyz-785-Liv-A	0.000190381	-
chr19	14935550	14935650	Lyz-785-Liv-A	0.000291753	+
chrX	49713050	49713150	Lyz-785-Liv-A	0.000103844	+
chrX	108298350	108298450	Lyz-785-Liv-A	0.000600813	-
chr17	60108150	60108250	Lyz-785-Lng-A	0.527453596	+
chr1	34838350	34838450	Lyz-785-Pan-A	0.015610952	-
chr1	100210650	100210750	Lyz-785-Pan-A	0.000154862	-
chr1	108184950	108185050	Lyz-785-Pan-A	0.002989697	+
chr2	25354350	25354450	Lyz-785-Pan-A	0.000326931	-
chr3	90435550	90435650	Lyz-785-Pan-A	0.000116147	+
chr5	18831250	18831350	Lyz-785-Pan-A	0.000946379	+
chr5	47823450	47823550	Lyz-785-Pan-A	0.000236595	+
chr5	60076050	60076150	Lyz-785-Pan-A	0.00229712	+
chr5	122346150	122346250	Lyz-785-Pan-A	0.000894758	-
chr5	145184850	145184950	Lyz-785-Pan-A	0.00204762	-
chr7	73038550	73038650	Lyz-785-Pan-A	0.000227991	-
chr7	134217750	134217850	Lyz-785-Pan-A	0.000296819	-
chr8	13782950	13783050	Lyz-785-Pan-A	0.000378552	+
chr9	21147450	21147550	Lyz-785-Pan-A	0.00564386	+
chr9	56739950	56740050	Lyz-785-Pan-A	0.031914482	-
chr9	57004450	57004550	Lyz-785-Pan-A	0.064564558	-
chr9	111119150	111119250	Lyz-785-Pan-A	0.001845439	+
chr10	39539150	39539250	Lyz-785-Pan-A	0.000305422	-
chr10	65720850	65720950	Lyz-785-Pan-A	0.000103241	+
chr10	100219550	100219650	Lyz-785-Pan-A	0.000107543	-
chr11	35668250	35668350	Lyz-785-Pan-A	0.011502807	+
chr11	50079550	50079650	Lyz-785-Pan-A	0.121777472	-
chr11	62498150	62498250	Lyz-785-Pan-A	0.001643258	-
chr11	85963350	85963450	Lyz-785-Pan-A	0.000210784	-
chr11	90601250	90601350	Lyz-785-Pan-A	0.000245198	-
chr11	93071550	93071650	Lyz-785-Pan-A	0.000193578	-
chr13	76901850	76901950	Lyz-785-Pan-A	0.005970791	-
chr14	14727750	14727850	Lyz-785-Pan-A	0.003475792	-
chr14	73541050	73541150	Lyz-785-Pan-A	0.00012475	+
chr14	81944550	81944650	Lyz-785-Pan-A	0.160832814	+
chr15	73733850	73733950	Lyz-785-Pan-A	0.275387693	+
chr16	10687050	10687150	Lyz-785-Pan-A	0.154991074	+
chr16	38098850	38098950	Lyz-785-Pan-A	0.016492805	-
chr17	12208850	12208950	Lyz-785-Pan-A	0.000184974	+
chr17	24151850	24151950	Lyz-785-Pan-A	0.007510808	-
chrX	95707750	95707850	Lyz-785-Pan-A	0.001225991	-
chr1	13306150	13306250	Lyz-785-Spl-A	0.000111198	+
chr6	113383650	113383750	Lyz-785-Spl-A	0.008756811	+
chr1	9839750	9839850	Lyz-786-Liv-A	0.000585477	+
chr1	9868750	9868850	Lyz-786-Liv-A	0.002669895	+
chr1	13306150	13306250	Lyz-786-Liv-A	0.006109187	-
chr1	36861450	36861550	Lyz-786-Liv-A	0.004883058	+
chr1	52191750	52191850	Lyz-786-Liv-A	0.006363608	-
chr1	55673650	55673750	Lyz-786-Liv-A	0.002452258	-
chr1	64572950	64573050	Lyz-786-Liv-A	0.01589676	+
chr1	140067450	140067550	Lyz-786-Liv-A	0.001143365	+
chr2	80558350	80558450	Lyz-786-Liv-A	0.000141005	-
chr2	110824750	110824850	Lyz-786-Liv-A	0.000107286	+
chr2	112356750	112356850	Lyz-786-Liv-A	0.00047819	+
chr2	112636850	112636950	Lyz-786-Liv-A	0.003469945	+
chr2	122173750	122173850	Lyz-786-Liv-A	0.008303957	+
chr2	139325450	139325550	Lyz-786-Liv-A	0.033369095	+
chr2	155566650	155566750	Lyz-786-Liv-A	0.027005487	+
chr2	155668950	155669050	Lyz-786-Liv-A	0.008049536	-
chr2	156110050	156110150	Lyz-786-Liv-A	0.000435276	+
chr2	166284350	166284450	Lyz-786-Liv-A	0.008772952	+
chr2	168216250	168216350	Lyz-786-Liv-A	0.000131809	-
chr3	52277450	52277550	Lyz-786-Liv-A	0.003843914	-
chr3	103114650	103114750	Lyz-786-Liv-A	0.016549674	+
chr3	114892350	114892450	Lyz-786-Liv-A	0.000150201	+
chr3	152444750	152444850	Lyz-786-Liv-A	0.004647028	-
chr4	32237250	32237350	Lyz-786-Liv-A	0.000594672	+
chr4	38667550	38667650	Lyz-786-Liv-A	0.000456733	+
chr4	40888450	40888550	Lyz-786-Liv-A	0.028314379	-
chr4	43060350	43060450	Lyz-786-Liv-A	0.000116482	+
chr4	44788850	44788950	Lyz-786-Liv-A	0.031575882	+
chr4	58413850	58413950	Lyz-786-Liv-A	0.015755755	+
chr4	63204950	63205050	Lyz-786-Liv-A	0.007531496	-
chr4	77463750	77463850	Lyz-786-Liv-A	0.006630292	-
chr4	108729350	108729450	Lyz-786-Liv-A	0.000640652	-
chr4	115052050	115052150	Lyz-786-Liv-A	0.002115072	+
chr4	117167650	117167750	Lyz-786-Liv-A	0.002896729	+
chr4	118136250	118136350	Lyz-786-Liv-A	0.014771787	-
chr4	135910750	135910850	Lyz-786-Liv-A	0.008242651	-
chr5	34259550	34259650	Lyz-786-Liv-A	0.000180854	-
chr5	45809450	45809550	Lyz-786-Liv-A	0.001842259	+
chr5	76000750	76000850	Lyz-786-Liv-A	0.009061092	+
chr5	137622250	137622350	Lyz-786-Liv-A	0.000671306	+
chr5	140576250	140576350	Lyz-786-Liv-A	0.001207737	+
chr6	56764450	56764550	Lyz-786-Liv-A	0.003644668	-
chr6	65484750	65484850	Lyz-786-Liv-A	0.001462159	+
chr6	71929750	71929850	Lyz-786-Liv-A	0.000113417	+
chr6	83826350	83826450	Lyz-786-Liv-A	0.000107286	+
chr6	97933850	97933950	Lyz-786-Liv-A	0.00137633	+
chr6	99450650	99450750	Lyz-786-Liv-A	0.000113417	-
chr6	115654050	115654150	Lyz-786-Liv-A	0.024537903	-
chr6	115657950	115658050	Lyz-786-Liv-A	0.0024308	-
chr7	16560250	16560350	Lyz-786-Liv-A	0.010952396	-
chr7	27584750	27584850	Lyz-786-Liv-A	0.0110934	+
chr7	30547350	30547450	Lyz-786-Liv-A	0.003448487	+
chr7	31130850	31130950	Lyz-786-Liv-A	0.008028078	+
chr7	75850050	75850150	Lyz-786-Liv-A	0.000162462	-
chr7	92665350	92665450	Lyz-786-Liv-A	0.002004721	-
chr7	97147850	97147950	Lyz-786-Liv-A	0.001811605	+
chr8	116948650	116948750	Lyz-786-Liv-A	0.000775526	-
chr9	32641450	32641550	Lyz-786-Liv-A	0.003828587	+
chr9	47814850	47814950	Lyz-786-Liv-A	0.002691353	+
chr9	58800950	58801050	Lyz-786-Liv-A	0.026297398	-
chr9	103213350	103213450	Lyz-786-Liv-A	0.061263526	-
chr9	121060950	121061050	Lyz-786-Liv-A	0.038037581	-
chr9	121280450	121280550	Lyz-786-Liv-A	0.001385526	-
chr10	21203250	21203350	Lyz-786-Liv-A	0.001848389	-
chr10	34378250	34378350	Lyz-786-Liv-A	0.000701959	+
chr11	5407250	5407350	Lyz-786-Liv-A	0.000211507	+
chr11	26475550	26475650	Lyz-786-Liv-A	0.028961162	+
chr11	26567450	26567550	Lyz-786-Liv-A	0.010017472	-
chr11	59617150	59617250	Lyz-786-Liv-A	0.005566625	-
chr11	75433650	75433750	Lyz-786-Liv-A	0.030156638	+
chr11	79421950	79422050	Lyz-786-Liv-A	0.002179444	-
chr11	93986050	93986150	Lyz-786-Liv-A	0.000147135	-
chr11	120666450	120666550	Lyz-786-Liv-A	0.006679337	-
chr12	78884250	78884350	Lyz-786-Liv-A	0.009045765	-
chr14	58544050	58544150	Lyz-786-Liv-A	0.00100236	-
chr15	25319650	25319750	Lyz-786-Liv-A	0.001639947	+
chr15	98749450	98749550	Lyz-786-Liv-A	0.013070533	+
chr16	76221550	76221650	Lyz-786-Liv-A	0.002771051	+
chr16	95406550	95406650	Lyz-786-Liv-A	0.003178739	-
chr17	87007450	87007550	Lyz-786-Liv-A	0.000159397	+
chr18	60540950	60541050	Lyz-786-Liv-A	0.025626092	+
chr19	44094850	44094950	Lyz-786-Liv-A	0.004978083	+
chr19	44105150	44105250	Lyz-786-Liv-A	0.000159397	-
chr19	60199350	60199450	Lyz-786-Liv-A	0.008368329	+
chrX	77360050	77360150	Lyz-786-Liv-A	0.000278944	+
chrX	129683050	129683150	Lyz-786-Liv-A	0.000655979	+
chr1	13306150	13306250	Lyz-786-Lng-A	0.058755941	-
chr1	36861450	36861550	Lyz-786-Lng-A	0.000415199	+
chr1	52191750	52191850	Lyz-786-Lng-A	0.0003433	-
chr1	55673650	55673750	Lyz-786-Lng-A	0.047046684	-
chr1	64572950	64573050	Lyz-786-Lng-A	0.000668763	+
chr1	88327550	88327650	Lyz-786-Lng-A	0.002491191	-
chr2	122173750	122173850	Lyz-786-Lng-A	0.00094977	+
chr2	155566650	155566750	Lyz-786-Lng-A	0.000677819	+
chr2	155668950	155669050	Lyz-786-Lng-A	0.000336989	-
chr2	166284350	166284450	Lyz-786-Lng-A	0.002167375	+
chr2	168216250	168216350	Lyz-786-Lng-A	0.008476307	-
chr3	103114650	103114750	Lyz-786-Lng-A	0.066733351	+
chr3	152444750	152444850	Lyz-786-Lng-A	0.000694284	-
chr4	15755250	15755350	Lyz-786-Lng-A	0.000563386	-
chr4	19523050	19523150	Lyz-786-Lng-A	0.000326286	-
chr4	32237250	32237350	Lyz-786-Lng-A	0.000513441	+
chr4	38667550	38667650	Lyz-786-Lng-A	0.000699224	+
chr4	40888450	40888550	Lyz-786-Lng-A	0.001842186	-
chr4	43371150	43371250	Lyz-786-Lng-A	0.000581223	-
chr4	44788850	44788950	Lyz-786-Lng-A	0.001020571	+
chr4	58413850	58413950	Lyz-786-Lng-A	0.00049039	+
chr4	63204950	63205050	Lyz-786-Lng-A	0.001533463	-
chr4	77463750	77463850	Lyz-786-Lng-A	0.057806171	-
chr4	108729350	108729450	Lyz-786-Lng-A	0.000156969	-
chr4	115052050	115052150	Lyz-786-Lng-A	0.01071064	+
chr4	117167650	117167750	Lyz-786-Lng-A	0.058258691	+
chr4	118136250	118136350	Lyz-786-Lng-A	0.006582255	-
chr4	135910750	135910850	Lyz-786-Lng-A	0.062719125	-
chr4	149381850	149381950	Lyz-786-Lng-A	0.000155322	+
chr5	76000250	76000350	Lyz-786-Lng-A	0.040266298	-
chr5	76000750	76000850	Lyz-786-Lng-A	0.00043825	+
chr5	135732850	135732950	Lyz-786-Lng-A	0.000538413	+
chr6	56764450	56764550	Lyz-786-Lng-A	0.000488743	-
chr6	97933850	97933950	Lyz-786-Lng-A	0.00318575	+
chr6	115654050	115654150	Lyz-786-Lng-A	0.012003161	-
chr7	16560250	16560350	Lyz-786-Lng-A	0.001555691	-
chr7	26341250	26341350	Lyz-786-Lng-A	0.000233806	-
chr7	27584750	27584850	Lyz-786-Lng-A	0.000714591	+
chr7	30547350	30547450	Lyz-786-Lng-A	0.001863317	+
chr7	31130850	31130950	Lyz-786-Lng-A	0.000296374	+
chr7	36137650	36137750	Lyz-786-Lng-A	0.00010181	-
chr7	75850050	75850150	Lyz-786-Lng-A	0.000479962	-
chr7	78922650	78922750	Lyz-786-Lng-A	0.000172062	+
chr7	92665350	92665450	Lyz-786-Lng-A	0.087608533	-
chr7	130392850	130392950	Lyz-786-Lng-A	0.003624274	-
chr8	116948650	116948750	Lyz-786-Lng-A	0.019227012	-
chr9	58800950	58801050	Lyz-786-Lng-A	0.065938354	-
chr9	103213350	103213450	Lyz-786-Lng-A	0.003329272	-
chr9	121060950	121061050	Lyz-786-Lng-A	0.000576283	-
chr9	121280450	121280550	Lyz-786-Lng-A	0.000558995	-
chr10	8562450	8562550	Lyz-786-Lng-A	0.00021103	+
chr10	21203250	21203350	Lyz-786-Lng-A	0.016379623	-
chr11	26475550	26475650	Lyz-786-Lng-A	0.000219811	+
chr11	26567450	26567550	Lyz-786-Lng-A	0.022354584	-
chr11	59617150	59617250	Lyz-786-Lng-A	0.000390775	-
chr11	75412450	75412550	Lyz-786-Lng-A	0.066211128	+
chr11	75433650	75433750	Lyz-786-Lng-A	0.000447306	+
chr11	98730750	98730850	Lyz-786-Lng-A	0.000132271	+
chr11	120666450	120666550	Lyz-786-Lng-A	0.002109746	-
chr12	78884250	78884350	Lyz-786-Lng-A	0.000879518	-
chr13	17793750	17793850	Lyz-786-Lng-A	0.000850979	+
chr15	25319650	25319750	Lyz-786-Lng-A	0.00135015	+
chr15	98749450	98749550	Lyz-786-Lng-A	0.000942086	+
chr16	17290350	17290450	Lyz-786-Lng-A	0.002756556	+
chr16	76221550	76221650	Lyz-786-Lng-A	0.000606195	+
chr16	95406450	95406550	Lyz-786-Lng-A	0.025776336	-
chr17	23272150	23272250	Lyz-786-Lng-A	0.00020609	-
chr17	30487650	30487750	Lyz-786-Lng-A	0.000111415	+
chr18	60540950	60541050	Lyz-786-Lng-A	0.019908124	+
chr19	43041050	43041150	Lyz-786-Lng-A	0.000588632	+
chr19	44094850	44094950	Lyz-786-Lng-A	0.000397087	+
chr19	60199350	60199450	Lyz-786-Lng-A	0.00050905	+
chrX	57297950	57298050	Lyz-786-Lng-A	0.004924754	+
chrX	63494350	63494450	Lyz-786-Lng-A	0.000155871	-
chrX	77360050	77360150	Lyz-786-Lng-A	0.000829848	+
chrX	139687550	139687650	Lyz-786-Lng-A	ND	+
chr1	55673650	55673750	Lyz-786-Spl-A	0.000206135	-
chr2	166284350	166284450	Lyz-786-Spl-A	0.000336686	+
chr3	152444750	152444850	Lyz-786-Spl-A	0.009269184	-
chr4	38667550	38667650	Lyz-786-Spl-A	0.001875825	+
chr4	115052050	115052150	Lyz-786-Spl-A	0.0010719	+
chr5	140576250	140576350	Lyz-786-Spl-A	0.010828936	+
chr6	56764450	56764550	Lyz-786-Spl-A	0.000144294	-
chr6	115654050	115654150	Lyz-786-Spl-A	0.000762698	-
chr7	30547350	30547450	Lyz-786-Spl-A	0.154745218	+
chr9	121060950	121061050	Lyz-786-Spl-A	0.016600704	-
chr10	21203250	21203350	Lyz-786-Spl-A	0.000529079	-
chr11	26567450	26567550	Lyz-786-Spl-A	0.302296339	-
chr11	75433650	75433750	Lyz-786-Spl-A	0.001518525	+
chr11	94016950	94017050	Lyz-786-Spl-A	0.004074593	+
chr15	25319650	25319750	Lyz-786-Spl-A	0.008685136	+
chr17	87007450	87007550	Lyz-786-Spl-A	0.09065111	+
chr19	44094850	44094950	Lyz-786-Spl-A	0.007489556	+
chrX	77360050	77360150	Lyz-786-Spl-A	0.000604661	+
chr1	36861450	36861550	Lyz-786-Thy-A	0.004819893	+
chr1	55673650	55673750	Lyz-786-Thy-A	0.050915556	-
chr1	64572950	64573050	Lyz-786-Thy-A	0.008939524	+
chr1	82001050	82001150	Lyz-786-Thy-A	0.010868971	-
chr1	131073050	131073150	Lyz-786-Thy-A	0.002734004	-
chr2	142764450	142764550	Lyz-786-Thy-A	0.012858016	+
chr2	155566650	155566750	Lyz-786-Thy-A	0.001087642	+
chr2	166284350	166284450	Lyz-786-Thy-A	0.043100922	+
chr3	152444750	152444850	Lyz-786-Thy-A	0.005636867	-
chr4	34698050	34698150	Lyz-786-Thy-A	0.000702746	+
chr4	63204950	63205050	Lyz-786-Thy-A	0.000216038	-
chr4	115052050	115052150	Lyz-786-Thy-A	0.03669178	+
chr4	115842450	115842550	Lyz-786-Thy-A	0.003759567	+
chr4	117167650	117167750	Lyz-786-Thy-A	0.019761315	+
chr4	118136250	118136350	Lyz-786-Thy-A	0.032326312	-
chr6	56764450	56764550	Lyz-786-Thy-A	0.028241447	-
chr6	115654050	115654150	Lyz-786-Thy-A	0.02217002	-
chr7	16560250	16560350	Lyz-786-Thy-A	0.010099179	-
chr7	31130850	31130950	Lyz-786-Thy-A	0.003925941	+
chr7	66341450	66341550	Lyz-786-Thy-A	0.001547034	-
chr8	116948650	116948750	Lyz-786-Thy-A	0.000273152	-
chr8	124034950	124035050	Lyz-786-Thy-A	0.007409872	-
chr9	58800950	58801050	Lyz-786-Thy-A	0.004338152	-
chr9	103213350	103213450	Lyz-786-Thy-A	0.016970197	-
chr9	121060950	121061050	Lyz-786-Thy-A	0.001509786	-
chr10	21203250	21203350	Lyz-786-Thy-A	0.000432077	-
chr11	26567450	26567550	Lyz-786-Thy-A	0.003759567	-
chr11	34469150	34469250	Lyz-786-Thy-A	0.00852483	+
chr12	84609850	84609950	Lyz-786-Thy-A	0.000933684	+
chr13	15143850	15143950	Lyz-786-Thy-A	0.000166374	+
chr13	96070550	96070650	Lyz-786-Thy-A	0.000345165	+
chr15	25319650	25319750	Lyz-786-Thy-A	0.512664326	+
chr15	98749450	98749550	Lyz-786-Thy-A	0.005088079	+
chr16	95574550	95574650	Lyz-786-Thy-A	0.017439522	-
chrX	77360050	77360150	Lyz-786-Thy-A	0.000153958	+
chrX	118960550	118960650	Lyz-786-Thy-A	0.0131411	+
chrX	130233250	130233350	Lyz-786-Thy-A	ND	-
chrX	162872350	162872450	Lyz-786-Thy-A	ND	+
chr1	13306150	13306250	Lyz-787-Liv-A	0.000277894	+
chr1	179880350	179880450	Lyz-787-Liv-A	0.000277894	+
chr2	25513650	25513750	Lyz-787-Liv-A	0.001111574	+
chr2	34659650	34659750	Lyz-787-Liv-A	0.000138947	+
chr2	74184350	74184450	Lyz-787-Liv-A	0.000138947	+
chr2	167887750	167887850	Lyz-787-Liv-A	0.000138947	+
chr3	103114650	103114750	Lyz-787-Liv-A	0.000277894	-
chr4	32237250	32237350	Lyz-787-Liv-A	0.000138947	+
chr4	41435350	41435450	Lyz-787-Liv-A	0.000138947	-
chr4	98925850	98925950	Lyz-787-Liv-A	0.000138947	+
chr4	129826150	129826250	Lyz-787-Liv-A	0.000138947	-
chr4	130714250	130714350	Lyz-787-Liv-A	0.000138947	-
chr4	135910750	135910850	Lyz-787-Liv-A	0.000277894	+
chr5	43135550	43135650	Lyz-787-Liv-A	0.000138947	+
chr5	76000250	76000350	Lyz-787-Liv-A	0.000138947	+
chr5	92227750	92227850	Lyz-787-Liv-A	0.000138947	-
chr5	103811450	103811550	Lyz-787-Liv-A	0.000138947	-
chr5	118764850	118764950	Lyz-787-Liv-A	0.000277894	+
chr5	123021750	123021850	Lyz-787-Liv-A	0.000138947	-
chr6	31402250	31402350	Lyz-787-Liv-A	0.000138947	+
chr6	53641150	53641250	Lyz-787-Liv-A	0.000138947	+
chr7	30547350	30547450	Lyz-787-Liv-A	0.000138947	+
chr7	92665350	92665450	Lyz-787-Liv-A	0.000277894	+
chr9	58800950	58801050	Lyz-787-Liv-A	0.00041684	+
chr10	19168950	19169050	Lyz-787-Liv-A	0.000138947	-
chr11	3186650	3186750	Lyz-787-Liv-A	0.000138947	-
chr11	75412450	75412550	Lyz-787-Liv-A	0.000138947	-
chr11	79427850	79427950	Lyz-787-Liv-A	0.000138947	-
chr11	106214250	106214350	Lyz-787-Liv-A	0.000138947	+
chr14	57860550	57860650	Lyz-787-Liv-A	0.000138947	+
chr15	20303850	20303950	Lyz-787-Liv-A	0.000694734	-
chr15	25319650	25319750	Lyz-787-Liv-A	0.000138947	-
chr15	25319650	25319750	Lyz-787-Liv-A	0.000138947	+
chr15	53299950	53300050	Lyz-787-Liv-A	0.000138947	-
chr15	55084550	55084650	Lyz-787-Liv-A	0.000138947	+
chr15	55224750	55224850	Lyz-787-Liv-A	0.000138947	+
chr16	10687050	10687150	Lyz-787-Liv-A	0.000138947	+
chr16	35314050	35314150	Lyz-787-Liv-A	0.000138947	-
chr16	95406450	95406550	Lyz-787-Liv-A	0.000138947	+
chr18	60540950	60541050	Lyz-787-Liv-A	0.000138947	-
chr18	84021150	84021250	Lyz-787-Liv-A	0.000138947	-
chr19	13634150	13634250	Lyz-787-Liv-A	0.000138947	-
chrX	77360050	77360150	Lyz-787-Liv-A	0.000138947	+
chr2	130282450	130282550	Lyz-787-Lng-A	0.446009309	-
chr11	60126150	60126250	Lyz-787-Lng-A	0.537692071	-
chr2	25513650	25513750	Lyz-787-Spl-A	0.000253298	+
chr1	13311750	13311850	Lyz-815-Liv-A	0.109409876	-
chr3	96984950	96985050	Lyz-815-Liv-A	0.000146534	+
chr3	131574450	131574550	Lyz-815-Liv-A	0.031869469	+
chr4	131906350	131906450	Lyz-815-Liv-A	0.002756886	-
chr5	118764850	118764950	Lyz-815-Liv-A	0.328072872	+
chr7	30278150	30278250	Lyz-815-Liv-A	0.168950441	+
chr8	84871550	84871650	Lyz-815-Liv-A	0.006457725	-
chr12	84930850	84930950	Lyz-815-Liv-A	0.00028966	+
chr13	85228050	85228150	Lyz-815-Liv-A	0.132565676	+
chr14	20533650	20533750	Lyz-815-Liv-A	0.019499262	+
chr14	27360550	27360650	Lyz-815-Liv-A	0.038545291	+
chr16	21691450	21691550	Lyz-815-Liv-A	0.035403327	-
chr17	41363250	41363350	Lyz-815-Liv-A	0.016960473	-
chr18	76301350	76301450	Lyz-815-Liv-A	0.037161736	+
chr19	32808350	32808450	Lyz-815-Liv-A	0.000166981	-
chr1	133032450	133032550	Lyz-815-Liv-B	0.006673428	-
chr2	167887750	167887850	Lyz-815-Liv-B	0.108552609	+
chr4	131906350	131906450	Lyz-815-Liv-B	0.134856583	-
chr5	73539750	73539850	Lyz-815-Liv-B	0.050490593	+
chr5	92426150	92426250	Lyz-815-Liv-B	0.003272897	-
chr7	24532150	24532250	Lyz-815-Liv-B	0.075347289	+
chr8	68104150	68104250	Lyz-815-Liv-B	0.09543367	+
chr8	104287850	104287950	Lyz-815-Liv-B	0.000300851	-
chr12	116369150	116369250	Lyz-815-Liv-B	0.007639799	+
chr15	26462350	26462450	Lyz-815-Liv-B	0.025328486	-
chr17	10612250	10612350	Lyz-815-Liv-B	0.029212203	-
chr17	25417850	25417950	Lyz-815-Liv-B	0.001043863	+
chr18	57661650	57661750	Lyz-815-Liv-B	0.001223918	+
chr1	87624650	87624750	Lyz-817-Liv-A	0.032143748	-
chr1	120019850	120019950	Lyz-817-Liv-A	0.11175131	+
chr2	25513650	25513750	Lyz-817-Liv-A	0.00040866	-
chr2	34659650	34659750	Lyz-817-Liv-A	0.021721363	+
chr2	156424750	156424850	Lyz-817-Liv-A	0.002196157	+
chr2	167588550	167588650	Lyz-817-Liv-A	0.001600324	+
chr3	138746750	138746850	Lyz-817-Liv-A	0.016705141	-
chr4	62733850	62733950	Lyz-817-Liv-A	0.00020589	+
chr4	83431750	83431850	Lyz-817-Liv-A	0.002423883	+
chr4	86828950	86829050	Lyz-817-Liv-A	0.01012291	+
chr4	141789950	141790050	Lyz-817-Liv-A	0.052954205	-
chr5	3343250	3343350	Lyz-817-Liv-A	0.012384577	+
chr5	123017350	123017450	Lyz-817-Liv-A	0.029741702	-
chr6	38777050	38777150	Lyz-817-Liv-A	0.031653981	+
chr6	115795550	115795650	Lyz-817-Liv-A	0.007025206	-
chr7	61741050	61741150	Lyz-817-Liv-A	0.000112303	-
chr10	44331250	44331350	Lyz-817-Liv-A	0.000446094	+
chr11	21114450	21114550	Lyz-817-Liv-A	0.03790866	+
chr13	32259150	32259250	Lyz-817-Liv-A	0.000686299	-
chr16	57742650	57742750	Lyz-817-Liv-A	0.000168455	+
chr17	40710350	40710450	Lyz-817-Liv-A	0.00060831	+
chr18	32218750	32218850	Lyz-817-Liv-A	0.000527202	-
chr18	39028850	39028950	Lyz-817-Liv-A	0.001930996	-
chr19	32781250	32781350	Lyz-817-Liv-A	0.005983279	-
chr19	32808250	32808350	Lyz-817-Liv-A	0.000187172	-
chrX	7928750	7928850	Lyz-817-Liv-A	0.485962066	-
chr4	111722650	111722750	Lyz-817-Spl-A	0.002408351	-
chr9	92112550	92112650	Lyz-817-Spl-A	0.000121771	-
chr11	70732450	70732550	Lyz-817-Spl-A	0.003423105	+
chr11	79583650	79583750	Lyz-817-Spl-A	0.000784744	-
chr11	107621750	107621850	Lyz-817-Spl-A	0.000101475	+
chr12	111264750	111264850	Lyz-817-Spl-A	0.000216481	+
chr15	31322250	31322350	Lyz-817-Spl-A	0.001528897	-
chr15	65869750	65869850	Lyz-817-Spl-A	0.014152443	-
chr1	133217250	133217350	Lyz-840-Fat-A	0.000104284	+
chr2	34597050	34597150	Lyz-840-Fat-A	0.054796021	-
chr4	62892250	62892350	Lyz-840-Fat-A	0.085846577	-
chr5	43239950	43240050	Lyz-840-Fat-A	0.000667418	-
chr5	123021750	123021850	Lyz-840-Fat-A	0.278141034	-
chr6	97865250	97865350	Lyz-840-Fat-A	0.000281567	+
chr6	124689750	124689850	Lyz-840-Fat-A	0.00146519	+
chr7	102332050	102332150	Lyz-840-Fat-A	0.022739123	-
chr11	98044850	98044950	Lyz-840-Fat-A	0.036734034	-
chr13	40737150	40737250	Lyz-840-Fat-A	0.000464064	+
chr16	35314050	35314150	Lyz-840-Fat-A	0.127252534	-
chr18	67374650	67374750	Lyz-840-Fat-A	0.001173195	-
chr5	124443550	124443650	Lyz-840-Liv-A	0.007688638	+
chr6	98012750	98012850	Lyz-840-Liv-A	0.36562835	+
chr2	158487750	158487850	Lyz-840-Pan-A	0.011489078	+
chr3	11701950	11702050	Lyz-840-Pan-A	0.187778724	+
chr3	136715550	136715650	Lyz-840-Pan-A	0.004180237	+
chr4	150824550	150824650	Lyz-840-Pan-A	0.005705103	+
chr4	155510950	155511050	Lyz-840-Pan-A	0.172102836	+
chr5	62634350	62634450	Lyz-840-Pan-A	0.070580928	-
chr5	123021750	123021850	Lyz-840-Pan-A	0.108666432	-
chr5	124443550	124443650	Lyz-840-Pan-A	0.041519739	+
chr6	52269450	52269550	Lyz-840-Pan-A	0.000190608	+
chr6	53641150	53641250	Lyz-840-Pan-A	0.016720946	+
chr9	104233650	104233750	Lyz-840-Pan-A	0.017818587	-
chr10	54254050	54254150	Lyz-840-Pan-A	0.000180749	-
chr11	34049450	34049550	Lyz-840-Pan-A	0.001370408	-
chr13	35742450	35742550	Lyz-840-Pan-A	0.111298798	+
chr13	61347950	61348050	Lyz-840-Pan-A	0.000400935	-
chr19	13634150	13634250	Lyz-840-Pan-A	0.221207471	-
chr1	60977550	60977650	Lyz-840-Spl-A	0.002173434	-
chr1	60977550	60977650	Lyz-840-Spl-A	0.004499106	+
chr1	153536350	153536450	Lyz-840-Spl-A	0.004609235	+
chr1	153536350	153536450	Lyz-840-Spl-A	0.005315359	-
chr1	189277950	189278050	Lyz-840-Spl-A	0.000123086	+
chr2	7056950	7057050	Lyz-840-Spl-A	0.001366899	-
chr2	25513650	25513750	Lyz-840-Spl-A	0.000398409	-
chr2	39217750	39217850	Lyz-840-Spl-A	0.000207302	-
chr2	180710150	180710250	Lyz-840-Spl-A	0.005639268	-
chr3	19147850	19147950	Lyz-840-Spl-A	0.000148998	-
chr3	19147850	19147950	Lyz-840-Spl-A	0.00050206	+
chr4	47777950	47778050	Lyz-840-Spl-A	0.000757949	+
chr4	51782650	51782750	Lyz-840-Spl-A	0.001143401	-
chr4	51782650	51782750	Lyz-840-Spl-A	0.004644865	+
chr4	71924350	71924450	Lyz-840-Spl-A	0.000119847	-
chr4	76811850	76811950	Lyz-840-Spl-A	0.003485269	+
chr4	82822950	82823050	Lyz-840-Spl-A	0.000893991	-
chr4	116471750	116471850	Lyz-840-Spl-A	0.000401648	-
chr5	34811250	34811350	Lyz-840-Spl-A	0.000333627	-
chr5	106915850	106915950	Lyz-840-Spl-A	0.000673732	+
chr5	120557150	120557250	Lyz-840-Spl-A	0.00021378	+
chr5	120557150	120557250	Lyz-840-Spl-A	0.001752352	-
chr6	17062150	17062250	Lyz-840-Spl-A	0.000485865	-
chr6	17062150	17062250	Lyz-840-Spl-A	0.002176673	+
chr6	115650550	115650650	Lyz-840-Spl-A	0.000168433	+
chr6	129251950	129252050	Lyz-840-Spl-A	0.000424322	-
chr7	80358550	80358650	Lyz-840-Spl-A	0.015923402	+
chr11	35668250	35668350	Lyz-840-Spl-A	0.000434039	+
chr11	84163050	84163150	Lyz-840-Spl-A	0.090137597	-
chr14	29986150	29986250	Lyz-840-Spl-A	0.000777383	-
chr14	65013150	65013250	Lyz-840-Spl-A	0.000479386	-
chr14	72584950	72585050	Lyz-840-Spl-A	0.000570081	-
chr15	3598650	3598750	Lyz-840-Spl-A	0.001681091	-
chr15	8709450	8709550	Lyz-840-Spl-A	0.007488793	-
chr15	8709450	8709550	Lyz-840-Spl-A	0.008693737	+
chr15	20303850	20303950	Lyz-840-Spl-A	0.006060351	+
chr15	20303850	20303950	Lyz-840-Spl-A	0.010854215	-
chr15	38680350	38680450	Lyz-840-Spl-A	0.009610401	+
chr15	38680350	38680450	Lyz-840-Spl-A	0.017662797	-
chr15	41336650	41336750	Lyz-840-Spl-A	0.000660776	+
chr15	41336650	41336750	Lyz-840-Spl-A	0.000712601	-
chr15	43389150	43389250	Lyz-840-Spl-A	0.000398409	+
chr15	47571550	47571650	Lyz-840-Spl-A	0.000404887	+
chr15	47571550	47571650	Lyz-840-Spl-A	0.000631624	-
chr15	48731450	48731550	Lyz-840-Spl-A	0.000275323	+
chr15	49629250	49629350	Lyz-840-Spl-A	0.00079034	+
chr15	49723250	49723350	Lyz-840-Spl-A	0.001473789	-
chr15	49723250	49723350	Lyz-840-Spl-A	0.002756472	+
chr15	51287450	51287550	Lyz-840-Spl-A	0.000314192	+
chr15	54568250	54568350	Lyz-840-Spl-A	0.000314192	-
chr15	54568250	54568350	Lyz-840-Spl-A	0.000369257	+
chr15	54783450	54783550	Lyz-840-Spl-A	0.016535591	+
chr15	54783450	54783550	Lyz-840-Spl-A	0.022955482	-
chr15	55084550	55084650	Lyz-840-Spl-A	0.107372833	+
chr15	58459750	58459850	Lyz-840-Spl-A	0.00301236	-
chr15	58459750	58459850	Lyz-840-Spl-A	0.004499106	+
chr15	58506450	58506550	Lyz-840-Spl-A	0.000388692	-
chr15	61983850	61983950	Lyz-840-Spl-A	0.006287088	-
chr15	61983850	61983950	Lyz-840-Spl-A	0.008985256	+
chr15	87290250	87290350	Lyz-840-Spl-A	0.00710334	+
chr15	87290250	87290350	Lyz-840-Spl-A	0.01603677	-
chr15	100642450	100642550	Lyz-840-Spl-A	0.000158716	-
chr17	66006650	66006750	Lyz-840-Spl-A	0.001551528	+
chr18	10883650	10883750	Lyz-840-Spl-A	0.001962893	+
chr18	10883650	10883750	Lyz-840-Spl-A	0.00247467	-
chr18	73647150	73647250	Lyz-840-Spl-A	0.000129564	+
chrX	42963550	42963650	Lyz-840-Spl-A	0.000916665	+
chrX	105868750	105868850	Lyz-840-Spl-A	0.000463191	+
chrX	105868750	105868850	Lyz-840-Spl-A	0.00064458	-
chrX	165263150	165263250	Lyz-840-Spl-A	ND	+
chr2	18696750	18696850	Lyz-841-Che-A	0.003090763	+
chr2	126115050	126115150	Lyz-841-Che-A	0.002371237	-
chr2	172840450	172840550	Lyz-841-Che-A	0.000433314	-
chr3	103069250	103069350	Lyz-841-Che-A	0.059995651	+
chr4	87284850	87284950	Lyz-841-Che-A	0.006240686	-
chr4	119551550	119551650	Lyz-841-Che-A	0.000329383	+
chr4	130714250	130714350	Lyz-841-Che-A	0.08954737	-
chr5	142729950	142730050	Lyz-841-Che-A	0.000235045	+
chr6	31402250	31402350	Lyz-841-Che-A	0.015119633	+
chr7	77647750	77647850	Lyz-841-Che-A	0.022503566	-
chr7	83098350	83098450	Lyz-841-Che-A	0.074477305	-
chr8	53279450	53279550	Lyz-841-Che-A	0.067529884	+
chr9	72998050	72998150	Lyz-841-Che-A	0.001635722	+
chr9	96563050	96563150	Lyz-841-Che-A	0.000115124	+
chr9	98991450	98991550	Lyz-841-Che-A	0.010033386	-
chr9	99242550	99242650	Lyz-841-Che-A	0.001725263	-
chr10	7057250	7057350	Lyz-841-Che-A	0.000868228	+
chr11	30791350	30791450	Lyz-841-Che-A	0.002566308	-
chr11	77063850	77063950	Lyz-841-Che-A	0.00104731	-
chr11	79427850	79427950	Lyz-841-Che-A	0.045139844	-
chr11	117756450	117756550	Lyz-841-Che-A	0.00068275	-
chr12	25062350	25062450	Lyz-841-Che-A	0.074517278	+
chr13	37890450	37890550	Lyz-841-Che-A	0.030691768	+
chr13	41372550	41372650	Lyz-841-Che-A	0.009531317	+
chr14	51219750	51219850	Lyz-841-Che-A	0.103555736	-
chr15	53299950	53300050	Lyz-841-Che-A	0.152329984	+
chr16	57521550	57521650	Lyz-841-Che-A	0.001248777	+
chr17	50749950	50750050	Lyz-841-Che-A	0.003340198	+
chrX	162731750	162731850	Lyz-841-Che-A	ND	-
chr3	27317350	27317450	Lyz-841-Liv-A	0.016260593	+
chr3	103114650	103114750	Lyz-841-Liv-A	0.000158898	-
chr5	118622050	118622150	Lyz-841-Liv-A	0.278389831	+
chr7	92665350	92665450	Lyz-841-Liv-A	0.000158898	+
chr8	107475050	107475150	Lyz-841-Liv-A	0.000211864	+
chr9	58800950	58801050	Lyz-841-Liv-A	0.000105932	+
chr9	113698750	113698850	Lyz-841-Liv-A	0.000105932	+
chr10	21564450	21564550	Lyz-841-Liv-A	0.000211864	+
chr11	60126150	60126250	Lyz-841-Liv-A	0.000211864	-
chr16	43929450	43929550	Lyz-841-Liv-A	0.000105932	+
chr16	79933950	79934050	Lyz-841-Liv-A	0.011599576	-
chr1	13306150	13306250	Lyz-841-Pan-A	0.000151515	+
chr1	55673650	55673750	Lyz-841-Pan-A	0.000151515	+
chr1	55673650	55673750	Lyz-841-Pan-A	0.000151515	-
chr1	162728450	162728550	Lyz-841-Pan-A	0.000151515	-
chr1	169205150	169205250	Lyz-841-Pan-A	0.000151515	-
chr1	194048950	194049050	Lyz-841-Pan-A	0.000151515	+
chr3	103114650	103114750	Lyz-841-Pan-A	0.000454545	-
chr4	40888450	40888550	Lyz-841-Pan-A	0.000151515	-
chr4	117167650	117167750	Lyz-841-Pan-A	0.00030303	-
chr4	123585950	123586050	Lyz-841-Pan-A	0.000151515	-
chr4	129826150	129826250	Lyz-841-Pan-A	0.000151515	-
chr5	103811450	103811550	Lyz-841-Pan-A	0.000151515	-
chr5	118764850	118764950	Lyz-841-Pan-A	0.00030303	+
chr6	7968550	7968650	Lyz-841-Pan-A	0.000151515	+
chr6	15758550	15758650	Lyz-841-Pan-A	0.000151515	+
chr6	115654050	115654150	Lyz-841-Pan-A	0.000151515	+
chr7	16560250	16560350	Lyz-841-Pan-A	0.000151515	-
chr7	30278150	30278250	Lyz-841-Pan-A	0.000151515	+
chr7	30547350	30547450	Lyz-841-Pan-A	0.000151515	+
chr7	83098350	83098450	Lyz-841-Pan-A	0.000151515	-
chr7	92665350	92665450	Lyz-841-Pan-A	0.00030303	+
chr7	102313450	102313550	Lyz-841-Pan-A	0.000151515	-
chr7	143519250	143519350	Lyz-841-Pan-A	0.000151515	+
chr8	116948650	116948750	Lyz-841-Pan-A	0.000151515	+
chr9	40787550	40787650	Lyz-841-Pan-A	0.000151515	+
chr9	57102350	57102450	Lyz-841-Pan-A	0.000151515	+
chr10	26851550	26851650	Lyz-841-Pan-A	0.000151515	+
chr11	26567450	26567550	Lyz-841-Pan-A	0.000151515	+
chr11	75412450	75412550	Lyz-841-Pan-A	0.000454545	-
chr13	35742450	35742550	Lyz-841-Pan-A	0.000151515	+
chr14	51219750	51219850	Lyz-841-Pan-A	0.00030303	+
chr14	81944550	81944650	Lyz-841-Pan-A	0.000151515	+
chr15	53299950	53300050	Lyz-841-Pan-A	0.000151515	+
chr15	58459750	58459850	Lyz-841-Pan-A	0.000151515	+
chr15	61876950	61877050	Lyz-841-Pan-A	0.000151515	+
chr15	73733850	73733950	Lyz-841-Pan-A	0.000151515	+
chr15	77140750	77140850	Lyz-841-Pan-A	0.000151515	+
chr15	87290250	87290350	Lyz-841-Pan-A	0.000151515	-
chr16	63690450	63690550	Lyz-841-Pan-A	0.000151515	+
chr18	26995150	26995250	Lyz-841-Pan-A	0.000151515	+
chr18	32373250	32373350	Lyz-841-Pan-A	0.000151515	-
chr18	60540950	60541050	Lyz-841-Pan-A	0.000151515	-
chr19	60199350	60199450	Lyz-841-Pan-A	0.000151515	+
chr1	27350950	27351050	Lyz-841-Spl-A	0.003076616	-
chr1	77335250	77335350	Lyz-841-Spl-A	0.127362506	+
chr1	139041150	139041250	Lyz-841-Spl-A	0.004685381	-
chr2	67569050	67569150	Lyz-841-Spl-A	0.000287699	-
chr2	142156950	142157050	Lyz-841-Spl-A	0.000722183	-
chr3	95800550	95800650	Lyz-841-Spl-A	0.002266362	+
chr5	92227750	92227850	Lyz-841-Spl-A	0.200479107	-
chr5	104026650	104026750	Lyz-841-Spl-A	0.029668207	-
chr5	145184850	145184950	Lyz-841-Spl-A	0.000352284	-
chr6	144183850	144183950	Lyz-841-Spl-A	0.000322927	+
chr11	51274550	51274650	Lyz-841-Spl-A	0.101305213	-
chr11	118127550	118127650	Lyz-841-Spl-A	0.000182014	+
chr13	13816050	13816150	Lyz-841-Spl-A	0.00037577	+
chr16	24906950	24907050	Lyz-841-Spl-A	0.120757176	+
chr16	72041550	72041650	Lyz-841-Spl-A	0.000117428	-
chr16	94904450	94904550	Lyz-841-Spl-A	0.000117428	+
chr18	48815650	48815750	Lyz-841-Spl-A	0.000117428	-
chr1	58525250	58525350	Lyz-846-Liv-A	0.000784929	+
chr1	133644050	133644150	Lyz-846-Liv-A	0.545901304	+
chr15	44798150	44798250	Lyz-846-Liv-A	0.000136509	+
chr4	132924950	132925050	Lyz-867-Liv-A	0.436426319	-
chr11	20023850	20023950	Lyz-867-Liv-A	0.023985818	-
chr11	77547550	77547650	Lyz-867-Liv-A	0.006385771	+
chr12	31153350	31153450	Lyz-867-Liv-A	0.000666001	+
chr18	84021150	84021250	Lyz-867-Liv-A	0.520087755	-
chr4	102596950	102597050	Lyz-879-Liv-A	0.114796165	-
chr4	129826150	129826250	Lyz-879-Liv-A	0.296503455	-
chr10	117183750	117183850	Lyz-879-Liv-A	0.000208261	-
chrX	78178750	78178850	Lyz-879-Liv-A	0.002216487	-
chr2	62765050	62765150	Lyz-879-Spl-A	0.000184072	-
chr3	107680350	107680450	Lyz-879-Spl-A	0.046436822	+
chr3	134464350	134464450	Lyz-879-Spl-A	0.000188674	+
chr3	136929050	136929150	Lyz-879-Spl-A	0.000460181	-
chr4	32371550	32371650	Lyz-879-Spl-A	0.009176001	+
chr4	72218050	72218150	Lyz-879-Spl-A	0.000248498	+
chr5	60375150	60375250	Lyz-879-Spl-A	0.000538411	-
chr5	100386750	100386850	Lyz-879-Spl-A	0.129550035	+
chr7	102313450	102313550	Lyz-879-Spl-A	0.104212493	+
chr7	128031650	128031750	Lyz-879-Spl-A	0.131570228	-
chr8	117547950	117548050	Lyz-879-Spl-A	0.021044058	+
chr9	32496550	32496650	Lyz-879-Spl-A	0.000947972	-
chr11	68125350	68125450	Lyz-879-Spl-A	0.017919432	-
chr14	80905650	80905750	Lyz-879-Spl-A	0.010579551	+
chr15	63872350	63872450	Lyz-879-Spl-A	0.000294516	+
chr18	73647150	73647250	Lyz-879-Spl-A	0.000322126	+
chrX	18239450	18239550	Lyz-879-Spl-A	0.033123798	-
chr2	98662650	98662750	Lyz-893-Liv-A	0.000151928	+
chr2	155121650	155121750	Lyz-893-Liv-A	0.000130224	+
chr3	79285850	79285950	Lyz-893-Liv-A	0.007612671	+
chr3	89399950	89400050	Lyz-893-Liv-A	0.020244387	+
chr4	32356750	32356850	Lyz-893-Liv-A	0.000179058	+
chr4	48206450	48206550	Lyz-893-Liv-A	0.000211614	-
chr4	62381250	62381350	Lyz-893-Liv-A	0.004937655	-
chr4	63682150	63682250	Lyz-893-Liv-A	0.000651119	+
chr4	94555450	94555550	Lyz-893-Liv-A	0.020385463	-
chr4	101254050	101254150	Lyz-893-Liv-A	0.083457227	-
chr4	131878350	131878450	Lyz-893-Liv-A	0.02538823	-
chr4	155516050	155516150	Lyz-893-Liv-A	0.000477488	+
chr5	43135550	43135650	Lyz-893-Liv-A	0.014709872	+
chr5	43258650	43258750	Lyz-893-Liv-A	0.000916993	+
chr6	51581750	51581850	Lyz-893-Liv-A	0.000765065	+
chr6	97963550	97963650	Lyz-893-Liv-A	0.010135758	+
chr6	122689750	122689850	Lyz-893-Liv-A	0.00861648	-
chr7	101630150	101630250	Lyz-893-Liv-A	0.002772683	-
chr7	118879350	118879450	Lyz-893-Liv-A	0.019832011	+
chr7	120631050	120631150	Lyz-893-Liv-A	0.00021704	+
chr8	66415750	66415850	Lyz-893-Liv-A	0.028649253	-
chr9	22009350	22009450	Lyz-893-Liv-A	0.001562687	-
chr9	32492850	32492950	Lyz-893-Liv-A	0.001231701	-
chr9	59434550	59434650	Lyz-893-Liv-A	0.001454167	-
chr9	99414950	99415050	Lyz-893-Liv-A	0.002148694	-
chr9	100403050	100403150	Lyz-893-Liv-A	0.008583924	-
chr10	28574250	28574350	Lyz-893-Liv-A	0.000368968	+
chr10	62791350	62791450	Lyz-893-Liv-A	0.177950927	-
chr10	86704650	86704750	Lyz-893-Liv-A	0.002246362	-
chr11	74443950	74444050	Lyz-893-Liv-A	0.020304073	-
chr11	74645950	74646050	Lyz-893-Liv-A	0.032376911	-
chr11	88942750	88942850	Lyz-893-Liv-A	0.024666573	+
chr11	109656050	109656150	Lyz-893-Liv-A	0.000618563	+
chr11	110114650	110114750	Lyz-893-Liv-A	0.000249596	-
chr12	51330050	51330150	Lyz-893-Liv-A	0.00010852	+
chr12	76180250	76180350	Lyz-893-Liv-A	0.00013565	+
chr13	41776650	41776750	Lyz-893-Liv-A	0.014774984	+
chr13	74308850	74308950	Lyz-893-Liv-A	0.061346298	-
chr14	52243150	52243250	Lyz-893-Liv-A	0.001307665	+
chr14	70011250	70011350	Lyz-893-Liv-A	0.026413743	-
chr15	22419450	22419550	Lyz-893-Liv-A	0.015746237	+
chr17	29173850	29173950	Lyz-893-Liv-A	0.001779726	+
chr17	50586450	50586550	Lyz-893-Liv-A	0.000347264	+
chr17	75481550	75481650	Lyz-893-Liv-A	0.000618563	-
chr19	32288550	32288650	Lyz-893-Liv-A	0.014579648	+
chr19	50108450	50108550	Lyz-893-Liv-A	0.000141076	+
chr2	36973650	36973750	Lyz-893-Mln-A	0.000102448	+
chr2	119694750	119694850	Lyz-893-Mln-A	0.001320444	+
chr2	181835850	181835950	Lyz-893-Mln-A	0.002066039	+
chr3	79285850	79285950	Lyz-893-Mln-A	0.001969283	+
chr3	89399950	89400050	Lyz-893-Mln-A	0.019783891	+
chr3	136813150	136813250	Lyz-893-Mln-A	0.000495166	-
chr4	3936050	3936150	Lyz-893-Mln-A	0.0026665	-
chr4	10754950	10755050	Lyz-893-Mln-A	0.01486353	+
chr4	32356850	32356950	Lyz-893-Mln-A	0.039348657	+
chr4	32357050	32357150	Lyz-893-Mln-A	0.000492321	+
chr4	58880550	58880650	Lyz-893-Mln-A	0.000967567	+
chr4	62381250	62381350	Lyz-893-Mln-A	0.00045248	-
chr4	63682150	63682250	Lyz-893-Mln-A	0.003978406	+
chr4	70444350	70444450	Lyz-893-Mln-A	0.000193513	+
chr4	75246350	75246450	Lyz-893-Mln-A	0.000119523	+
chr4	94555450	94555550	Lyz-893-Mln-A	0.009374013	-
chr4	101254050	101254150	Lyz-893-Mln-A	0.005017117	-
chr4	131878350	131878450	Lyz-893-Mln-A	0.00551513	-
chr4	136528150	136528250	Lyz-893-Mln-A	0.006784349	-
chr4	155516050	155516150	Lyz-893-Mln-A	0.00461017	+
chr5	43135550	43135650	Lyz-893-Mln-A	0.002879934	+
chr5	116753350	116753450	Lyz-893-Mln-A	0.000167901	+
chr6	30599350	30599450	Lyz-893-Mln-A	0.00058054	+
chr7	97539250	97539350	Lyz-893-Mln-A	0.001013099	-
chr7	118879350	118879450	Lyz-893-Mln-A	0.008944299	+
chr7	120631050	120631150	Lyz-893-Mln-A	0.001952208	+
chr8	66415750	66415850	Lyz-893-Mln-A	0.00382758	-
chr9	32492850	32492950	Lyz-893-Mln-A	0.076281243	-
chr9	59434550	59434650	Lyz-893-Mln-A	0.01262959	-
chr9	100403050	100403150	Lyz-893-Mln-A	0.000258966	-
chr10	86704650	86704750	Lyz-893-Mln-A	0.031215406	-
chr11	20525150	20525250	Lyz-893-Mln-A	0.001195229	-
chr11	49854450	49854550	Lyz-893-Mln-A	0.002862859	-
chr11	74443950	74444050	Lyz-893-Mln-A	0.001092781	-
chr11	82784150	82784250	Lyz-893-Mln-A	0.01228525	+
chr13	20243750	20243850	Lyz-893-Mln-A	0.000165055	+
chr13	74308850	74308950	Lyz-893-Mln-A	0.007188451	-
chr13	106850050	106850150	Lyz-893-Mln-A	0.004570329	+
chr16	17241450	17241550	Lyz-893-Mln-A	0.000981796	+
chr16	19267550	19267650	Lyz-893-Mln-A	0.088893758	+
chr17	29173850	29173950	Lyz-893-Mln-A	0.005148023	+
chr17	50586450	50586550	Lyz-893-Mln-A	0.009419545	+
chrX	68709650	68709750	Lyz-893-Mln-A	0.00103302	-
chr1	16675050	16675150	Lyz-893-Pan-A	0.0013339	-
chr1	138111550	138111650	Lyz-893-Pan-A	0.026269655	+
chr2	19683650	19683750	Lyz-893-Pan-A	0.00106712	+
chr2	49598950	49599050	Lyz-893-Pan-A	0.007001612	+
chr2	119694750	119694850	Lyz-893-Pan-A	0.013540442	+
chr2	120467450	120467550	Lyz-893-Pan-A	0.001960016	-
chr3	27358650	27358750	Lyz-893-Pan-A	0.000141557	+
chr3	58863750	58863850	Lyz-893-Pan-A	0.000490004	-
chr3	79285850	79285950	Lyz-893-Pan-A	0.030510911	+
chr3	89399950	89400050	Lyz-893-Pan-A	0.022071954	+
chr4	3515150	3515250	Lyz-893-Pan-A	0.000152446	-
chr4	3740050	3740150	Lyz-893-Pan-A	0.127188684	+
chr4	3780650	3780750	Lyz-893-Pan-A	0.022387735	-
chr4	41435350	41435450	Lyz-893-Pan-A	0.179074655	+
chr4	48430550	48430650	Lyz-893-Pan-A	0.000370225	+
chr4	62381250	62381350	Lyz-893-Pan-A	0.007987064	-
chr4	63682150	63682250	Lyz-893-Pan-A	0.002019905	+
chr4	131878350	131878450	Lyz-893-Pan-A	0.041127662	-
chr5	74418050	74418150	Lyz-893-Pan-A	0.000299447	-
chr5	125946450	125946550	Lyz-893-Pan-A	0.001747681	+
chr6	17876950	17877050	Lyz-893-Pan-A	0.007981619	+
chr6	76488450	76488550	Lyz-893-Pan-A	0.000658783	-
chr6	97963550	97963650	Lyz-893-Pan-A	0.003119692	+
chr6	115645650	115645750	Lyz-893-Pan-A	0.001388344	-
chr7	68635950	68636050	Lyz-893-Pan-A	0.000299447	+
chr8	33778550	33778650	Lyz-893-Pan-A	0.000441004	-
chr9	7507850	7507950	Lyz-893-Pan-A	0.044693802	+
chr9	32492850	32492950	Lyz-893-Pan-A	0.000843896	-
chr9	59423950	59424050	Lyz-893-Pan-A	0.000141557	+
chr9	70373850	70373950	Lyz-893-Pan-A	0.008634958	+
chr9	99414950	99415050	Lyz-893-Pan-A	0.001715014	-
chr9	100403050	100403150	Lyz-893-Pan-A	0.000261335	-
chr10	42274450	42274550	Lyz-893-Pan-A	0.015075787	+
chr10	86704650	86704750	Lyz-893-Pan-A	0.012614879	-
chr11	59769150	59769250	Lyz-893-Pan-A	0.00053356	+
chr11	72466050	72466150	Lyz-893-Pan-A	0.018538482	+
chr11	76105350	76105450	Lyz-893-Pan-A	0.00015789	+
chr11	88942750	88942850	Lyz-893-Pan-A	0.000348447	+
chr11	107031750	107031850	Lyz-893-Pan-A	0.000756784	+
chr11	109656050	109656150	Lyz-893-Pan-A	0.027391219	+
chr12	105819050	105819150	Lyz-893-Pan-A	0.001453678	-
chr13	37832550	37832650	Lyz-893-Pan-A	0.000136112	+
chr13	98775250	98775350	Lyz-893-Pan-A	0.001197787	+
chr15	6647150	6647250	Lyz-893-Pan-A	0.024042859	+
chr15	7160450	7160550	Lyz-893-Pan-A	0.000620672	+
chr15	35150350	35150450	Lyz-893-Pan-A	0.001404678	-
chr15	57880150	57880250	Lyz-893-Pan-A	0.004943595	+
chr15	95949250	95949350	Lyz-893-Pan-A	0.000577116	-
chr16	49604950	49605050	Lyz-893-Pan-A	0.000119779	+
chr16	94595950	94596050	Lyz-893-Pan-A	0.00356614	+
chr17	24052250	24052350	Lyz-893-Pan-A	0.00212335	-
chr18	6015850	6015950	Lyz-893-Pan-A	0.000495448	-
chr18	38160350	38160450	Lyz-893-Pan-A	0.007028834	+
chrX	100599050	100599150	Lyz-893-Pan-A	0.000522671	-
chrX	129802950	129803050	Lyz-893-Pan-A	0.027369441	+
chr1	60977550	60977650	Lyz-893-Spl-A	0.000226227	-
chr1	143354650	143354750	Lyz-893-Spl-A	0.000108589	+
chr1	189277950	189278050	Lyz-893-Spl-A	0.000349897	+
chr2	155100850	155100950	Lyz-893-Spl-A	0.00144785	+
chr4	51782650	51782750	Lyz-893-Spl-A	0.000319734	-
chr4	136528150	136528250	Lyz-893-Spl-A	0.000932054	-
chr5	43135550	43135650	Lyz-893-Spl-A	0.227635238	+
chr6	17062150	17062250	Lyz-893-Spl-A	0.000180981	-
chr7	77603050	77603150	Lyz-893-Spl-A	0.00015685	-
chr7	101077450	101077550	Lyz-893-Spl-A	0.000117638	+
chr8	128836350	128836450	Lyz-893-Spl-A	0.004216864	+
chr9	6127650	6127750	Lyz-893-Spl-A	0.000171932	-
chr9	66620050	66620150	Lyz-893-Spl-A	0.000150818	+
chr9	100403050	100403150	Lyz-893-Spl-A	0.000500715	-
chr10	19427450	19427550	Lyz-893-Spl-A	0.000114621	+
chr11	21082950	21083050	Lyz-893-Spl-A	0.009613122	-
chr11	110114650	110114750	Lyz-893-Spl-A	0.000856645	-
chr11	114123050	114123150	Lyz-893-Spl-A	0.001806796	-
chr14	31224750	31224850	Lyz-893-Spl-A	0.000162883	+
chr14	31224850	31224950	Lyz-893-Spl-A	0.000250357	+
chr14	124752150	124752250	Lyz-893-Spl-A	0.000244325	-
chr15	4822150	4822250	Lyz-893-Spl-A	0.000325766	-
chr15	8709450	8709550	Lyz-893-Spl-A	0.00074504	-
chr15	20303850	20303950	Lyz-893-Spl-A	0.000923005	+
chr15	22903950	22904050	Lyz-893-Spl-A	0.000241308	-
chr15	38680350	38680450	Lyz-893-Spl-A	0.000600255	+
chr15	38694250	38694350	Lyz-893-Spl-A	0.002147645	+
chr15	43226550	43226650	Lyz-893-Spl-A	0.000325766	+
chr15	50793250	50793350	Lyz-893-Spl-A	0.001333229	-
chr15	51287450	51287550	Lyz-893-Spl-A	0.016086219	+
chr15	54783450	54783550	Lyz-893-Spl-A	0.001517226	+
chr15	58459750	58459850	Lyz-893-Spl-A	0.000159867	-
chr15	61983850	61983950	Lyz-893-Spl-A	0.000895857	-
chr15	69897150	69897250	Lyz-893-Spl-A	0.000102556	+
chr15	87290250	87290350	Lyz-893-Spl-A	0.001471981	+
chr18	10883650	10883750	Lyz-893-Spl-A	0.000147801	-
chr18	73647150	73647250	Lyz-893-Spl-A	0.049036878	-
chrX	9871750	9871850	Lyz-893-Spl-A	0.000250357	-
chrX	89563350	89563450	Lyz-893-Spl-A	0.000174949	-
