# Supplementary material for: Genetic Signature of Histiocytic Sarcoma Revealed by a Sleeping Beauty Transposon Genetic Screen in Mice
Source: PLoS One. 2014 May 14;9(5):e97280. doi: 10.1371/journal.pone.0097280 (PMC4020815; doi:10.1371/journal.pone.0097280)
Supplement: Table S6 — Insertion distribution by donor chromosome. (XLSX) [file pone.0097280.s010.xlsx]

## Sheet: Table S5
Table S6: Insertion distribution by donor chromosome
Chromosome	All tumors	T2/Onc (chr1) tumors	T2/Onc (chr4) tumors	T2/Onc2 (chr15) tumors	Expected*
chr1	0.0971429	0.21147	0.0715649	0.0766129	0.0742217
chr2	0.0711111	0.0824373	0.0696565	0.0645161	0.0661542
chr3	0.0387302	0.0394265	0.0391221	0.0362903	0.0621289
chr4	0.115556	0.078853	0.134542	0.0766129	0.0559592
chr5	0.0526984	0.046595	0.0582061	0.0362903	0.0540621
chr6	0.0653968	0.078853	0.0610687	0.0685484	0.055816
chr7	0.064127	0.0430108	0.0696565	0.0645161	0.0501471
chr8	0.0253968	0.0250896	0.0219466	0.0403226	0.0461168
chr9	0.0590476	0.0394265	0.0639313	0.0604839	0.0435675
chr10	0.0273016	0.0179211	0.028626	0.0322581	0.0488322
chr11	0.0704762	0.0358423	0.0791985	0.0725806	0.0407459
chr12	0.0184127	0.0286738	0.0181298	0.00806452	0.0441448
chr13	0.0247619	0.00716846	0.028626	0.0282258	0.0440627
chr14	0.0361905	0.0537634	0.0267176	0.0564516	0.0468427
chr15	0.0869841	0.0752688	0.0849237	0.108871	0.0378087
chr16	0.0330159	0.0322581	0.0295802	0.0483871	0.037235
chr17	0.0266667	0.0215054	0.028626	0.0241935	0.03317
chr18	0.0234921	0.0107527	0.0267176	0.0241935	0.0332847
chr19	0.0266667	0.0394265	0.023855	0.0241935	0.0209759
chrX	0.0368254	0.0322581	0.0353053	0.0483871	0.0687486
*Expected value based on % of TA dinucleotides in genome (mm10)
*Chromosome address refers to mouse genome build Grcm38/mm10
