# Supplementary material for: Genetic Signature of Histiocytic Sarcoma Revealed by a Sleeping Beauty Transposon Genetic Screen in Mice
Source: PLoS One. 2014 May 14;9(5):e97280. doi: 10.1371/journal.pone.0097280 (PMC4020815; doi:10.1371/journal.pone.0097280)
Supplement: Table S7 — Clonality of multiple tumors from the same mouse based on insertion region overlap. (XLSX) [file pone.0097280.s011.xlsx]

## Sheet: Table Clonality
Table S7: Clonality of multiple tumors from the same mouse based on insertion region overlap
Mouse #	Tumor 1	Tumor 2	% insertion region overlap*
266	Che-A	Liv-A	0
296	Liv-A	Spl-A	0
412	Hft-A	Liv-A	0
431	Asc-A	Fat-A	0.0512821
431	Asc-A	Liv-A	0
431	Asc-A	Lng-A	0
431	Asc-A	Spl-A	0.137931
431	Fat-A	Liv-A	0
431	Fat-A	Lng-A	0
431	Fat-A	Spl-A	0
431	Liv-A	Lng-A	0
431	Liv-A	Spl-A	0
431	Lng-A	Spl-A	0
433	Liv-A	Spl-A	0
439	Hrt-A	Liv-A	0
439	Hrt-A	Liv-B	0
439	Hrt-A	Lng-A	0.0952381
439	Hrt-A	Pan-A	0
439	Hrt-A	Spl-A	0
439	Liv-A	Liv-B	0
439	Liv-A	Lng-A	0.166667
439	Liv-A	Pan-A	0.142857
439	Liv-A	Spl-A	0.5
439	Liv-B	Lng-A	0.235294
439	Liv-B	Pan-A	0.105263
439	Liv-B	Spl-A	0
439	Lng-A	Pan-A	0.3
439	Lng-A	Spl-A	0
439	Pan-A	Spl-A	0
494	Liv-A	Lng-A	0
494	Liv-A	Thy-A	0
494	Lng-A	Thy-A	0
544	Asc-A	Liv-A	0
544	Asc-A	Spl-A	0
544	Liv-A	Spl-A	0
550	Fat-A	Pan-A	0
550	Fat-A	Spl-A	0
550	Fat-A	Thy-A	0
550	Pan-A	Spl-A	0
550	Pan-A	Thy-A	0
550	Spl-A	Thy-A	0
573	Liv-A	Lng-A	0
573	Liv-A	Uln-A	0
573	Lng-A	Uln-A	0.0869565
575	Fat-A	Liv-A	0.230769
575	Fat-A	Spl-A	0.1875
575	Liv-A	Spl-A	0.333333
612	Liv-A	Spl-A	0
620	Liv-A	Lng-A	0
620	Liv-A	Pan-A	0
620	Liv-A	Spl-A	0
620	Lng-A	Pan-A	0.0425532
620	Lng-A	Spl-A	0.214286
620	Pan-A	Spl-A	0.117647
621	Liv-A	Spl-A	0
708	Liv-A	Thy-A	0
728	Dia-A	Fat-A	0
728	Dia-A	Liv-A	0
728	Dia-A	Mln-A	0.153846
728	Dia-A	Spl-A	0.0555556
728	Fat-A	Liv-A	0
728	Fat-A	Mln-A	0
728	Fat-A	Spl-A	0
728	Liv-A	Mln-A	0
728	Liv-A	Spl-A	0
728	Mln-A	Spl-A	0
733	Spl-A	Thy-A	0
760	Liv-A	Spl-A	0.28
785	Liv-A	Lng-A	0
785	Liv-A	Pan-A	0.0392157
785	Liv-A	Spl-A	0
785	Lng-A	Pan-A	0
785	Lng-A	Spl-A	0
785	Pan-A	Spl-A	0
786	Liv-A	Lng-A	0.679012
786	Liv-A	Spl-A	0.307692
786	Liv-A	Thy-A	0.354839
786	Lng-A	Spl-A	0.319149
786	Lng-A	Thy-A	0.403509
786	Spl-A	Thy-A	0.392857
787	Liv-A	Lng-A	0
787	Liv-A	Spl-A	0.0454545
787	Lng-A	Spl-A	0
815	Liv-A	Liv-B	0.0714286
817	Liv-A	Spl-A	0
840	Fat-A	Liv-A	0
840	Fat-A	Pan-A	0.0714286
840	Fat-A	Spl-A	0
840	Liv-A	Pan-A	0.111111
840	Liv-A	Spl-A	0
840	Pan-A	Spl-A	0
841	Che-A	Liv-A	0
841	Che-A	Pan-A	0.0833333
841	Che-A	Spl-A	0
841	Liv-A	Pan-A	0.0740741
841	Liv-A	Spl-A	0
841	Pan-A	Spl-A	0
879	Liv-A	Spl-A	0
893	Liv-A	Mln-A	0.47191
893	Liv-A	Pan-A	0.237624
893	Liv-A	Spl-A	0.0705882
893	Mln-A	Pan-A	0.183673
893	Mln-A	Spl-A	0.0731707
893	Pan-A	Spl-A	0.0212766
* Percentage was calculated using the following formula: # regions overlapping / (Average of regions mapping to tumor 1 + tumor 2)
