# Supplementary material for: Genetic Signature of Histiocytic Sarcoma Revealed by a Sleeping Beauty Transposon Genetic Screen in Mice
Source: PLoS One. 2014 May 14;9(5):e97280. doi: 10.1371/journal.pone.0097280 (PMC4020815; doi:10.1371/journal.pone.0097280)
Supplement: Table S8 — Tumors with transposon insertions in/near MAPK pathway genes. (XLSX) [file pone.0097280.s012.xlsx]

## Sheet: Table MAPK genes
Table S8: Tumors with transposon insertions in/near MAPK pathway genes
Tumor ID	MAPK Pathway Genes* with insertions
lyz-296-spl-a	Traf2
lyz-412-liv-a	Flnb, Myc, Pla2g4a, Raf1
lyz-431-asc-a	Raf1, Traf2
lyz-431-spl-a	Traf2
lyz-433-liv-a	Raf1, Traf2
lyz-439-liv-a	Trp53
lyz-439-liv-b	Traf2
lyz-439-lng-a	Trp53
lyz-439-pan-a	Trp53
lyz-513-liv-a	Rasgrp3
lyz-544-liv-a	Flnb
lyz-575-fat-a	Raf1
lyz-575-liv-a	Raf1
lyz-575-spl-a	Raf1
lyz-612-liv-a	Rps6ka1
lyz-620-liv-a	Raf1
lyz-620-lng-a	Flnb, Raf1
lyz-621-spl-a	Cacna1d
lyz-708-thy-a	Akt2, Raf1, Sos1
lyz-728-dia-a	Ptpn5
lyz-728-spl-a	Raf1, Traf2
lyz-733-spl-a	Traf2
lyz-760-liv-a	Nf1
lyz-760-spl-a	Nf1
lyz-786-liv-a	Chuk, Nf1, Raf1
lyz-786-lng-a	Chuk, Raf1
lyz-786-spl-a	Chuk, Raf1
lyz-786-thy-a	Mapkap2, Mknk1, Raf1
lyz-787-liv-a	Nf1, Traf2
lyz-787-spl-a	Traf2
lyz-815-liv-a	Ppp3cb, Rasa1
lyz-815-liv-b	Cacna1h
lyz-817-liv-a	Map3k2, Traf2
lyz-817-spl-a	Nf1
lyz-840-pan-a	Ppp3ca
lyz-840-spl-a	Myc, Myc, Raf1, Traf2
lyz-841-che-a	Nf1, Nras, Rasa2
lyz-841-pan-a	Raf1
lyz-867-liv-a	Taok1
lyz-879-spl-a	Ppp3ca
lyz-893-liv-a	Mras, Rasgrp3
lyz-893-mln-a	Mapk9, Ppp3ca
lyz-893-pan-a	Mras, Raf1, Stk3
lyz-893-spl-a	Myc
*MAPK pathway gene list was downloaded from the Broad Institute's MSigDB
http://www.broadinstitute.org/gsea/downloads.jsp
filename = c2.cp.kegg.v3.1.symbols.gmt.txt on 5/27/13
