# Supplementary material for: Genetic Signature of Histiocytic Sarcoma Revealed by a Sleeping Beauty Transposon Genetic Screen in Mice
Source: PLoS One. 2014 May 14;9(5):e97280. doi: 10.1371/journal.pone.0097280 (PMC4020815; doi:10.1371/journal.pone.0097280)
Supplement: Table S9 — CIS annotations. (XLSX) [file pone.0097280.s013.xlsx]

## Sheet: Table CIS annotated
Table S9: CIS annotations
Mouse Candidate Gene	Mouse Entrez GeneID	Human Chr	Human Entrez Gene ID	Human Symbol	Cancer Gene Census	Hematopoietic COSMIC Mutations	AML TCGA Mutations
2310035C23Rik	227446	18q21.33	57614	KIAA1468
A330023F24Rik, Mir29b-2, and Mir29c	320977	NA	NA	NA
Arhgap18	73910	6q22.33	93663	ARHGAP18			Yes
Atp6v1c1	66335	8q22.3	528	ATP6V1C1			Yes
Bach2	12014	6q15	60468	BACH2
Erg	13876	21q22.3	2078	ERG	Yes	Yes
Fli1	14247	11q24.1-q24.3	2313	FLI1	Yes
Il20rb	213208	3q22.3	53833	IL20RB
Jak2	16452	9p24	3717	JAK2	Yes	Yes	Yes
Kctd5	69259	16p13.3	54442	KCTD5		Yes
Kdm6a	22289	Xp11.2	7403	KDM6A	Yes	Yes
Mitf	17342	3p14.2-p14.1	4286	MITF	Yes	Yes
Myc	17869	8q24.21	4609	MYC	Yes		Yes
Ncoa2	17978	8q13.3	10499	NCOA2	Yes		Yes
Nf1	18015	17q11.2	4763	NF1	Yes	Yes	Yes
No_gene_chr2	NA	NA	NA	NA
Orai1	109305	12q24.31	84876	ORAI1			Yes
Pi4ka	224020	22q11.21	5297	PI4KA			Yes
Pten	19211	10q23.3	5728	PTEN	Yes	Yes
Pvt1	19296	8q24	5820	PVT1			Yes
Raf1	110157	3p25	5894	RAF1	Yes	Yes
Rpgrip1	77945	14q11	57096	RPGRIP1		Yes
Rreb1	68750	6p25	6239	RREB1		Yes	Yes
Serpinf1	20317	17p13.3	5176	SERPINF1
Sin3a	20466	15q24.2	25942	SIN3A		Yes
Stim1	20866	11p15.5	6786	STIM1		Yes	Yes
Xpr1	19775	1q25.1	9213	XPR1
