# Supplementary material for: Genetic Signature of Histiocytic Sarcoma Revealed by a Sleeping Beauty Transposon Genetic Screen in Mice
Source: PLoS One. 2014 May 14;9(5):e97280. doi: 10.1371/journal.pone.0097280 (PMC4020815; doi:10.1371/journal.pone.0097280)
Supplement: Table S10 — IPA Canonical Pathways. (XLSX) [file pone.0097280.s014.xlsx]

## Sheet: Table IPA Pathways
Table S10: IPA Canonical Pathways
Pathway	-log(p-value)	Ratio	Molecules
Melanoma Signaling	4.48	0.0652	RAF1,MITF,PTEN
Glioblastoma Multiforme Signaling	4.2	0.0244	MYC,RAF1,NF1,PTEN
Endometrial Cancer Signaling	4.2	0.0526	MYC,RAF1,PTEN
Thrombopoietin Signaling	4.12	0.0476	MYC,RAF1,JAK2
ErbB2-ErbB3 Signaling	4.08	0.05	MYC,RAF1,PTEN
Molecular Mechanisms of Cancer	3.89	0.0132	MYC,RAF1,NF1,JAK2,SIN3A
Small Cell Lung Cancer Signaling	3.79	0.0337	MYC,SIN3A,PTEN
Prolactin Signaling	3.76	0.0375	MYC,RAF1,JAK2
PDGF Signaling	3.69	0.0353	MYC,RAF1,JAK2
Prostate Cancer Signaling	3.61	0.0306	RAF1,SIN3A,PTEN
