# Supplementary material for: Genetic Signature of Histiocytic Sarcoma Revealed by a Sleeping Beauty Transposon Genetic Screen in Mice
Source: PLoS One. 2014 May 14;9(5):e97280. doi: 10.1371/journal.pone.0097280 (PMC4020815; doi:10.1371/journal.pone.0097280)
Supplement: Table S11 — IPA Annotated Functions. (XLSX) [file pone.0097280.s015.xlsx]

## Sheet: Table IPA Functions
Table S11: IPA Annotated Functions
Category	Functions Annotation	p-Value	Molecules	# Molecules
Cell Death and Survival	apoptosis of tumor cell lines	1.52e-08	BACH2,ERG,FLI1,JAK2,mir-29,MITF,MYC,ORAI1,PTEN,RAF1,SERPINF1,STIM1,XPR1	13
Cell Death and Survival	cell death of tumor cell lines	1.52e-08	BACH2,ERG,FLI1,JAK2,mir-29,MITF,MYC,NF1,ORAI1,PTEN,RAF1,SERPINF1,STIM1,XPR1	14
Cellular Development	proliferation of leukemia cell lines	1.74e-08	ERG,FLI1,JAK2,mir-29,MYC,PTEN,RAF1	7
Cellular Growth and Proliferation	proliferation of leukemia cell lines	1.74e-08	ERG,FLI1,JAK2,mir-29,MYC,PTEN,RAF1	7
Cell Death and Survival	apoptosis	1.96e-07	ARHGAP18,BACH2,ERG,FLI1,JAK2,mir-29,MITF,MYC,NCOA2,NF1,ORAI1,PTEN,RAF1,SERPINF1,SIN3A,STIM1,XPR1	17
Cancer	hematologic cancer	4.55e-07	ERG,FLI1,JAK2,KDM6A,mir-29,MYC,NF1,PTEN,STIM1	9
Hematological Disease	hematologic cancer	4.55e-07	ERG,FLI1,JAK2,KDM6A,mir-29,MYC,NF1,PTEN,STIM1	9
Cardiovascular System Development and Function	development of cardiovascular system	4.72e-07	ERG,FLI1,JAK2,KDM6A,MYC,NF1,ORAI1,PTEN,RAF1,SERPINF1,STIM1	11
Cell Morphology	tubulation of cells	6.09e-07	ERG,ORAI1,RAF1,SERPINF1,STIM1	5
Cell Death and Survival	cell death of lung cancer cell lines	7.25e-07	MYC,ORAI1,PTEN,RAF1,SERPINF1,STIM1	6
