# Supplementary material for: Genetic Signature of Histiocytic Sarcoma Revealed by a Sleeping Beauty Transposon Genetic Screen in Mice
Source: PLoS One. 2014 May 14;9(5):e97280. doi: 10.1371/journal.pone.0097280 (PMC4020815; doi:10.1371/journal.pone.0097280)
Supplement: Table S12 — Coordinately mutated genes based on frequent itemset mining. (XLSX) [file pone.0097280.s016.xlsx]

## Sheet: Table FIM
Table S12: Coordinately mutated genes based on frequent itemset mining
Itemset #	# of Genes	# of Mice	q-value	-Log(P-Val)	Pcf11	Dennd2c	Kif2c	Serpinf1	Ncoa2	Raf1	Basp1	Dctn4	Col27a1	Mitf	Grlf1	Hcn4	Bach2	Plcl1	BC053749	Erg	Ptprd	Various
1	8	3	0.00022	> 35	Pcf11	Dennd2c		Serpinf1	Ncoa2		Basp1	Dctn4					Bach2			Erg
2	8	3	0.00022	> 35	Pcf11	Dennd2c	Kif2c	Serpinf1		Raf1	Basp1		Col27a1	Mitf
3	7	3	0.00022	> 35	Pcf11	Dennd2c			Ncoa2		Basp1	Dctn4					Bach2			Erg
4	7	3	0.00022	> 35	Pcf11	Dennd2c	Kif2c			Raf1	Basp1		Col27a1	Mitf
5	6	3	0.00022	> 35	Pcf11	Dennd2c		Serpinf1	Ncoa2			Dctn4							BC053749
6	5	4	0.00022	> 35	Pcf11	Dennd2c		Serpinf1	Ncoa2			Dctn4
7	8	3	0.00033	33.85	Pcf11	Dennd2c	Kif2c	Serpinf1	Ncoa2	Raf1		Dctn4			Grlf1
8	7	3	0.00033	33.85	Pcf11	Dennd2c	Kif2c		Ncoa2	Raf1		Dctn4			Grlf1
9	5	4	0.00087	30.18	Pcf11	Dennd2c	Kif2c	Serpinf1		Raf1
10	6	3	0.00079	30.17	Pcf11	Dennd2c	Kif2c	Serpinf1		Raf1								Plcl1
11	5	3	0.00264	26.09	Pcf11	Dennd2c			Ncoa2			Dctn4							BC053749
12	5	3	0.00265	25.67	Pcf11	Dennd2c		Serpinf1			Basp1											Dscc1
13	4	4	0.00401	23.95	Pcf11	Dennd2c			Ncoa2			Dctn4
14	4	4	0.00597	22.5	Pcf11	Dennd2c		Serpinf1			Basp1
15	5	3	0.00635	22.02	Pcf11	Dennd2c	Kif2c			Raf1								Plcl1
16	4	3	0.01285	19.56	Pcf11	Dennd2c		Serpinf1														Ext1
17	4	4	0.01324	19.26	Pcf11	Dennd2c	Kif2c			Raf1
18	4	3	0.01466	18.89	Pcf11			Serpinf1	Ncoa2													Aff1
19	3	5	0.01415	18.82	Pcf11	Dennd2c		Serpinf1
20	4	3	0.01953	17.67	Pcf11			Serpinf1	Ncoa2							Hcn4
21	4	3	0.03315	15.67	Pcf11		Kif2c						Col27a1								Ptprd
22	4	3	0.04625	14.44			Kif2c			Raf1	Basp1		Col27a1
23	3	4	0.05243	13.92	Pcf11		Kif2c						Col27a1
24	3	4	0.05648	13.51	Pcf11			Serpinf1	Ncoa2
25	3	4	0.06099	13.17		Dennd2c	Kif2c		Ncoa2
26	3	3	0.08109	12.25	Pcf11			Serpinf1														Ear4
27	3	3	0.08773	11.99		Dennd2c	Kif2c															Pydc3
28	3	3	0.09052	11.68		Dennd2c			Ncoa2													Ptpn1
29	3	4	0.08749	11.66	Pcf11	Dennd2c					Basp1
30	3	3	0.14147	10.19	Pcf11	Dennd2c										Hcn4
31	3	3	0.17535	9.54	Pcf11				Ncoa2							Hcn4
32	3	3	0.19777	8.93			Kif2c			Raf1					Grlf1
33	2	3	0.1956	8.87																		Gm19303, Myc
34	3	3	0.20921	8.51		Dennd2c	Kif2c														Ptprd
35	3	3	0.20689	8.4			Kif2c			Raf1								Plcl1
36	2	3	0.22955	8.03																		D15Ertd621e, Fam19a5
37	3	3	0.23788	7.82							Basp1			Mitf								Fli1
38	3	3	0.24078	7.57							Basp1			Mitf			Bach2
